# Supplementary material for: Proteostasis in the Male and Female Germline: A New Outlook on the Maintenance of Reproductive Health
Source: Front Cell Dev Biol. 2021 Apr 16;9:660626. doi: 10.3389/fcell.2021.660626 (PMC8085359; doi:10.3389/fcell.2021.660626)
Supplement: Supplementary file 1 [file Data_Sheet_1.xlsx]

## Sheet: Accessions featured in Figure 3
Protein homeostasis				Protein aggregation				Ubiquitin/proteasome
Uniprot accession	Gene symbol	Protein name		Uniprot accession	Gene symbol	Protein name		Uniprot accession	Gene symbol	Protein name
Common to oocyte and cumulus				Common to oocyte and cumulus				Common to oocyte and cumulus
P63085	MAPK1	Mitogen-activated protein kinase 1		Q9CVD2	ATXN3	Ataxin-3		Q02053	UBA1	Ubiquitin-like modifier-activating enzyme 1
Q6P5F9	XPO1	Exportin-1		Q9QUI0	RHOA	Transforming protein RhoA		P99026	PSMB4	Proteasome subunit beta type-4
Q91WS0	CISD1	CDGSH iron-sulfur domain-containing protein 1		P07901	HSP90AA1	Heat shock protein HSP 90-alpha		Q9D1C1	UBE2C	Ubiquitin-conjugating enzyme E2 C
Oocyte only				Oocyte only				Oocyte only
P08228	SOD1	Superoxide dismutase [Cu-Zn]		Q9Z2U0	PSMA7	Proteasome subunit alpha type-7		Q8CFI0	NEDD4L	E3 ubiquitin-protein ligase NEDD4-like
Q9WTX6	CUL1	Cullin-1		Q9Z2V5	HDAC6	Histone deacetylase 6		Q9Z1R2	BAG6	Large proline-rich protein BAG6
P63166	SUMO1	Small ubiquitin-related modifier 1		Q922R8	PDIA6	Protein disulfide-isomerase A6		P14685	PSMD3	26S proteasome non-ATPase regulatory subunit 3
Cumulus only				Cumulus only				Cumulus only
P42859	HTT	Huntingtin		P70312	HAS2	Hyaluronan synthase 2		Q8BH75	RNF41	E3 ubiquitin-protein ligase NRDP1
Q9ERH8	SLC28A3	Solute carrier family 28 member 3		P08226	APOE	Apolipoprotein E		Q60989	XIAP	E3 ubiquitin-protein ligase XIAP
P49817	CAV1	Caveolin-1		P62962	PFN1	Profilin-1		P23804	MDM2	E3 ubiquitin-protein ligase Mdm2
Autophagy				Nucleocytoplasmic transport				Molecular chaperone
Uniprot accession	Gene symbol	Protein name		Uniprot accession	Gene symbol	Protein name		Uniprot accession	Gene symbol	Protein name
Common to oocyte and cumulus				Common to oocyte and cumulus				Common to oocyte and cumulus
Q01147	CREB1	Cyclic AMP-responsive element-binding protein 1		Q6P5F9	XPO1	Exportin-1		Q61316	HSPA4	Heat shock 70 kDa protein 4
O08528	HK2	Hexokinase-2		P26450	PIK3R1	Phosphatidylinositol 3-kinase regulatory subunit alpha		P80314	CCT2	T-complex protein 1 subunit beta
P60843	EIF4A1	Eukaryotic initiation factor 4A-I		O35343	KPNA4	Importin subunit alpha-3		P14211	CALR	Calreticulin
Oocyte only				Oocyte only				Oocyte only
Q9CQ22	LAMTOR1	Ragulator complex protein LAMTOR1		Q63850	NUP62	Nuclear pore glycoprotein p62		Q9QYJ3	DNAJB1	DnaJ homolog subfamily B member 1
Q9D8B3	CHMP4B	Charged multivesicular body protein 4b		O35344	KPNA3	Importin subunit alpha-4		O08997	ATOX1	Copper transport protein ATOX1
Q9CPX6	ATG3	Ubiquitin-like-conjugating enzyme ATG3		P62827	RAN	GTP-binding nuclear protein Ran		P20108	PRDX3	Thioredoxin-dependent peroxide reductase
Cumulus only				Cumulus only				Cumulus only
Q8BGE6	ATG4B	Cysteine protease ATG4B		P04202	TGFB1	Transforming growth factor beta-1 proprotein		Q8CI61	BAG4	BAG family molecular chaperone regulator 4
Q6PF93	PIK3C3	Phosphatidylinositol 3-kinase catalytic subunit type 3		Q9WTK7	STK11	Serine/threonine-protein kinase		P14602	HSPB1	Heat shock protein beta-1
Q91VR7	MAP1LC3A	Microtubule-associated proteins 1A/1B light chain 3A (Autophagy-related protein LC3 A)		Q9WVH4	FOXO3	Forkhead box protein O3		O35343	ADAM10	Disintegrin and metalloproteinase domain-containing protein 10

## Sheet: Mapped NeXtProt search terms
Protein aggregation			Molecular chaperone			Ubiquitin/proteasome			Nucleocytoplasmic transport			Autophagy			Protein homeostasis			#N/A = no homolog found
neXtprot retrieved human UniProt accessions	Matched mouse homologs		neXtprot retrieved human UniProt accessions	Matched mouse homologs		neXtprot retrieved human UniProt accessions	Matched mouse homologs		neXtprot retrieved human UniProt accessions	Matched mouse homologs		neXtprot retrieved human UniProt accessions	Matched mouse homologs		neXtprot retrieved human UniProt accessions	Matched mouse homologs
A0A140G945	#N/A		A0A140G945	#N/A		A0A140G945	#N/A		A6NF01	#N/A		A0FGR8	Q3TZZ7		A0A0B4J1U4	Q3TZZ7
A1L4H1	Q8BV57		A2RRH5	Q8C5V5		A0AVI4	Q8K304		A6NKT7	#N/A		A0PJW8	Q9D757		A0FGR8	Q5DTI8
A2RU49	Q5U5V2		A2VDF0	Q8R2K1		A0AVT1	Q8C7R4		A8CG34	#N/A		A1A4Y4	#N/A		A0FGR9	Q8BV57
A2VEC9	Q8CG65		A3KMH1	Q8CC88		A5D8V6	Q8R105		A8K855	Q8VDY4		A2RUS2	A2RT67		A0JD36	Q8C5V5
F7VJQ1	#N/A		A4D1P6	Q7TMQ7		A5LHX3	Q8BG41		A9QM74	C0LLJ0		A4UGR9	Q4U4S6		A1L3X4	Q6NS45
O00182	O08573		A6NCF5	#N/A		A6NDV4	B1AWJ5		B9A6J9	#N/A		A5D8V6	Q8R105		A1L4H1	Q8R2K1
O00186	Q60770		A6NFY7	Q3U276		A6NK59	Q8C6Y6		O00148	Q8VDW0		A5PLN9	Q3TIR1		A2RRH5	Q8CC88
O00214	Q9JL15		A6NHL2	Q3UX10		B3EWF7	#N/A		O00165	O35387		A6NC51	Q8R218		A2RUB6	Q7TMQ7
O00220	#N/A		A6NLP5	Q8VBW8		C9JR72	Q8C828		O00327	Q9WTL8		A6NCE7	#N/A		A2VDF0	Q8VC26
O00238	P36898		A6NM43	#N/A		E9PAV3	P70670		O00410	Q8BKC5		A6NHL2	Q3UX10		A3KMH1	Q8CCS2
O00291	Q8VD75		A6NNZ2	#N/A		F7VJQ1	#N/A		O00459	O08908		A6NMY6	#N/A		A4D1P6	Q9WVC6
O00299	Q9Z1Q5		E9PB15	Q9D9A7		O00124	Q9QZ49		O00488	Q9DB42		A8K0Z3	Q8VDD8		A5A3E0	Q9R216
O00755	P24383		F7VJQ1	#N/A		O00141	Q9WVC6		O00505	O35344		A8MW95	P0DM65		A6NCF5	O35387
O14558	Q5EBG6		O00165	O35387		O00144	Q9R216		O00629	O35343		B2RPK0	#N/A		A6NGC4	Q9Z239
O14618	Q9WU84		O00170	O08915		O00159	Q9WTI7		O14713	O35671		B3EWF7	#N/A		A6NLJ0	O08915
O14645	Q8BVN8		O00187	Q91WP0		O00165	O35387		O14715	#N/A		B9EJG8	Q8C8S3		A6NMY6	Q99P58
O14672	O35598		O00233	Q9CR00		O00213	Q9QXJ1		O14787	Q99LG2		C4AMC7	#N/A		B1AL88	Q9QUK6
O14682	O35709		O00244	O08997		O00231	Q8BG32		O14979	Q9Z130		F7VJQ1	#N/A		B7Z8K6	O08650
O14727	O88879		O00273	O54786		O00232	Q9D8W5		O14980	Q6P5F9		O00116	Q8C0I1		B7ZAQ6	Q8BG32
O14744	Q8CIG8		O00299	Q9Z1Q5		O00233	Q9CR00		O15055	O54943		O00141	Q9WVC6		O00141	Q9D8W5
O14763	Q9QZM4		O00399	Q9WUB4		O00237	Q9R1W3		O15131	#N/A		O00159	Q9WTI7		O00144	O08997
O14776	Q8CGF7		O00408	Q922S4		O00255	O88559		O15379	O88895		O00161	O09044		O00165	P56473
O14793	O08689		O00423	Q05BC3		O00299	Q9Z1Q5		O15397	Q7TMY7		O00165	O35387		O00168	O08675
O14818	Q9Z2U0		O00429	Q8K1M6		O00308	Q9DBH0		O15504	Q8CIC2		O00170	O08915		O00170	O55022
O14832	O35386		O00459	O08908		O00327	Q9WTL8		O15514	Q9D7M8		O00182	O08573		O00194	Q9Z273
O14965	P97477		O00469	Q9R0B9		O00429	Q8K1M6		O15534	O35973		O00214	Q9JL15		O00206	O08712
O15146	Q61006		O00499	O08539		O00444	Q64702		O43423	Q64G17		O00238	P36898		O00219	Q9DBH0
O15265	Q8R4I1		O00505	O35344		O00487	O35593		O43524	Q9WVH4		O00264	O55022		O00231	Q9WTL8
O15269	O35704		O00628	P97865		O00501	O54942		O43566	P97492		O00267	O55201		O00232	O35904
O15296	#N/A		O00629	O35343		O00560	O08992		O43592	Q9CRT8		O00273	O54786		O00241	Q8BFU7
O15350	Q9JJP2		O14558	Q5EBG6		O00635	#N/A		O43745	Q9D869		O00299	Q9Z1Q5		O00244	O08796
O15354	Q9QY42		O14576	O88485		O00762	Q9D1C1		O43865	Q80SW1		O00329	O35904		O00253	O35457
O15439	#N/A		O14579	O89079		O00767	#N/A		O60318	Q9WUU9		O00400	Q99J27		O00254	Q05BC3
O15496	Q9QXX3		O14595	Q8BX07		O14503	O35185		O60518	Q8BIV3		O00410	Q8BKC5		O00264	O08908
O15519	O35732		O14617	O54774		O14543	O35718		O60524	Q8CCP0		O00411	Q8BKF1		O00294	A2ASQ1
O43186	O54751		O14618	Q9WU84		O14544	Q9JLY0		O60684	O35345		O00418	O08796		O00300	Q9R0B9
O43255	Q06986		O14653	O35166		O14561	Q9CR21		O75152	Q6NZF1		O00422	O55128		O00308	Q60954
O43278	Q9R097		O14654	Q9Z0Y7		O14562	Q78JW9		O75312	Q62384		O00425	Q9CPN8		O00327	P45448
O43306	Q01341		O14656	Q9ER39		O14640	P51141		O75694	Q99P88		O00429	Q8K1M6		O00329	O08539
O43312	Q8R1S4		O14657	Q9ER41		O14682	O35709		O94829	Q8K0C1		O00443	Q61194		O00398	O35344
O43427	Q9JI19		O14672	O35598		O14757	O35280		O95071	Q80TP3		O00459	O08908		O00418	Q6S5J6
O43464	Q9JIY5		O14734	P58137		O14763	Q9QZM4		O95149	Q80W37		O00469	Q9R0B9		O00421	Q61483
O43511	Q9R155		O14737	P56812		O14777	Q9D0F1		O95373	Q9EPL8		O00471	Q3TPX4		O00423	P97445
O43561	O54957		O14744	Q8CIG8		O14793	O08689		O95398	Q8VCC8		O00483	Q62425		O00459	O08992
O43639	O55033		O14746	O70372		O14818	Q9Z2U0		O95613	P48725		O00512	Q9D219		O00468	O35954
O60220	Q9WVA2		O14773	O89023		O14827	P70392		O95817	Q9JLV1		O00560	O08992		O00469	Q62167
O60260	Q9WVS6		O14775	P62881		O14867	P97302		P01106	P01108		O00570	P53783		O00470	Q9EQ16
O60266	Q8VHH7		O14802	#N/A		O14894	#N/A		P01112	Q61411		O00571	Q62167		O00482	O08707
O60291	Q9D074		O14818	Q9Z2U0		O14896	P97431		P01137	P04202		O00763	E9Q4Z2		O00499	P18406
O60383	Q07105		O14879	Q64345		O14908	Q9Z0G0		P01584	P10749		O00764	Q8K183		O00505	O35343
O60610	O08808		O14893	Q9CQQ4		O14920	O88351		P04049	Q99N57		O00767	#N/A		O00522	Q9CQD6
O60674	Q62120		O14920	O88351		O14933	Q9QZU9		P04156	P04925		O14521	Q9CXV1		O00548	Q9WV84
O60760	Q9JHF7		O14967	P52194		O14936	O70589		P04350	Q9D6F9		O14543	O35718		O00555	P24383
O75190	O54946		O14976	Q99KY4		O14965	P97477		P04406	P16858		O14558	Q5EBG6		O00560	Q9D1C1
O75385	O70405		O14980	Q6P5F9		O14980	Q6P5F9		P04637	P02340		O14641	Q60838		O00562	E9Q4Z2
O75400	Q9R1C7		O15047	E9PYH6		O15033	Q8CHG5		P05090	P51910		O14654	Q9Z0Y7		O00571	O35054
O75436	P40336		O15061	Q70IV5		O15111	Q60680		P05412	P05627		O14681	Q61070		O00574	O35717
O75460	Q9EQY0		O15111	Q60680		O15164	Q64127		P05455	P32067		O14737	P56812		O00585	Q8VHQ2
O75489	Q9DCT2		O15131	#N/A		O15169	O35625		P06239	P06240		O14744	Q8CIG8		O00590	O54794
O75528	Q8R0L9		O15146	Q61006		O15205	P63072		P06400	P13405		O14745	P70441		O00622	O89079
O75581	O88572		O15212	Q03958		O15258	Q9CQU3		P06730	P63073		O14757	O35280		O00629	Q61017
O75695	Q9EPK2		O15350	Q9JJP2		O15264	Q9Z1B7		P06748	Q61937		O14763	Q9QZM4		O00631	O54774
O75865	Q78XR0		O15379	O88895		O15265	Q8R4I1		P08047	O89090		O14862	Q91VJ1		O00746	Q9JHH5
O75920	O88892		O15392	O70201		O15350	Q9JJP2		P09429	P63158		O14896	P97431		O00755	Q9Z0Y7
O75923	Q9ESD7		O15409	P58463		O15355	Q61074		P09651	P49312		O14908	Q9Z0G0		O00762	O35598
O75937	Q6NZB0		O15455	Q99MB1		O15392	O70201		P0DJD0	#N/A		O14910	Q8JZS0		O00763	Q6PDK2
O75951	Q9DA11		O15460	Q60716		O15455	Q99MB1		P0DJD1	#N/A		O14920	O88351		O00767	P70441
O76070	Q9Z0F7		O15519	O35732		O15516	O08785		P11161	P08152		O14929	Q8BY71		O14493	O70372
O76081	Q9QZB1		O15533	Q9R233		O15519	O35732		P12270	F6ZDS4		O14933	Q9QZU9		O14508	O89023
O94811	Q7TQD2		O43143	O35286		O15524	O35716		P12272	P22858		O14939	P97813		O14512	P62881
O94966	Q3UJD6		O43151	Q8BG87		O15541	#N/A		P12644	P21275		O14950	Q3THE2		O14520	O35235
O95163	Q7TT37		O43155	Q8BLU0		O43156	Q91V83		P12830	P09803		O14964	Q99LI8		O14579	Q9Z1N9
O95166	Q9DCD6		O43175	Q61753		O43164	Q80U04		P13688	P31809		O14965	P97477		O14610	Q9Z2U0
O95198	Q8JZP3		O43237	Q6PDL0		O43166	Q8C0T5		P14317	P49710		O14979	Q9Z130		O14617	Q9ET35
O95251	Q5SVQ0		O43242	P14685		O43186	O54751		P14923	Q02257		O14980	Q6P5F9		O14625	Q3UFD7
O95257	Q9Z111		O43257	Q8R331		O43242	P14685		P17600	O88935		O15040	#N/A		O14654	O35149
O95278	Q9WUA5		O43293	O54784		O43251	Q8BP71		P17844	Q61656		O15042	Q6NV83		O14672	O88351
O95292	Q9QY76		O43318	Q62073		O43255	Q06986		P17861	O35426		O15067	Q5SUR0		O14686	O70589
O95411	#N/A		O43353	P58801		O43298	Q9DAI4		P19838	P25799		O15111	Q60680		O14745	Q3THE2
O95427	Q9R1S3		O43447	Q9D868		O43303	Q7TSH4		P20592	Q9WVP9		O15118	O35604		O14746	O09161
O95433	Q8BK64		O43482	A2AQ14		O43307	Q3UTH8		P21333	Q8BTM8		O15162	Q9JJ00		O14773	P97477
O95470	Q8R0X7		O43511	Q9R155		O43347	Q61474		P22626	O88569		O15226	Q8BY02		O14775	O35484
O95477	P41233		O43516	Q8K1I7		O43395	Q922U1		P23497	O35892		O15263	#N/A		O14788	Q6P5F9
O95622	P84309		O43615	O35857		O43396	Q8CDN6		P26368	P26369		O15265	Q8R4I1		O14795	Q8R429
O95678	Q8BGZ7		O43639	O55033		O43463	O54864		P27797	P14211		O15269	O35704		O14802	Q5NCY0
O95684	Q66JX5		O43681	O54984		O43464	Q9JIY5		P27986	P26450		O15270	P97363		O14818	O54943
O95711	O88188		O43731	Q8R1L4		O43521	O54918		P31749	P31750		O15321	Q9DBU0		O14836	O35253
O95757	P48722		O43765	Q8BJU0		O43556	O70258		P35222	Q02248		O15342	Q9CQD8		O14843	Q60680
O95817	Q9JLV1		O43808	O70579		O43567	O54965		P35658	Q80U93		O15350	Q9JJP2		O14863	O35604
O95866	D7PDD4		O43819	Q8VCL2		O43597	Q9QXV8		P35869	P30561		O15392	O70201		O14920	O09005
P00439	P16331		O43847	Q8BHG1		O43602	O88809		P37198	Q63850		O15397	Q7TMY7		O14936	O35608
P00441	P08228		O43852	O35887		O43623	P97469		P38919	Q91VC3		O15400	O70439		O14950	Q9CVB6
P00533	Q01279		O43909	Q9WVL6		O43639	O55033		P39687	O35381		O15417	Q80WC3		O14958	Q61006
P00709	P29752		O60220	Q9WVA2		O43679	O55203		P40305	#N/A		O15431	Q8K211		O14965	Q0VGU4
P00734	P19221		O60231	#N/A		O43684	Q9WVA3		P40763	P42227		O15455	Q99MB1		O14977	Q9EPL9
P00738	Q61646		O60256	Q8R574		O43709	Q9CY21		P40925	P14152		O15504	Q8CIC2		O14980	Q9Z1B7
P00742	O88947		O60260	Q9WVS6		O43719	Q8BGC0		P42345	Q9JLN9		O15516	O08785		O14983	O35704
P00747	P20918		O60291	Q9D074		O43741	Q6PAM0		P42858	P42859		O15519	O35732		O15054	Q8CGY8
P00750	P11214		O60502	Q9EQQ9		O43752	Q9JKK1		P43405	P48025		O15530	Q9Z2A0		O15055	Q9QZ67
P00813	P03958		O60603	Q9QUN7		O43765	Q8BJU0		P43487	P34022		O15553	Q9JJ26		O15105	O54926
P00918	P00920		O60664	Q9DBG5		O43781	Q922Y0		P46060	P46061		O15554	O89109		O15111	Q9CQD8
P01008	P32261		O60674	Q62120		O43791	Q6ZWS8		P46531	Q01705		O43143	O35286		O15118	Q9JJP2
P01009	#N/A		O60749	Q9CWK8		O43865	Q80SW1		P46934	P46935		O43148	Q9D0L8		O15121	Q6P549
P01011	#N/A		O60884	Q9QYJ0		O60220	Q9WVA2		P49768	P49769		O43175	Q61753		O15123	Q8R0M8
P01034	P21460		O60925	Q9CWM4		O60238	Q9Z2F7		P49790	#N/A		O43272	Q9WU79		O15144	O88895
P01042	O08677		O60938	O35367		O60260	Q9WVS6		P49792	Q9ERU9		O43280	Q9JLT2		O15146	O70201
P01137	P04202		O75037	Q9QXL1		O60291	Q9D074		P49815	Q61037		O43293	O54784		O15240	Q03391
P01160	P05125		O75061	Q80TZ3		O60337	Q6ZQ89		P49841	Q9WV60		O43318	Q62073		O15247	Q8K211
P01185	P35455		O75094	Q9WVB4		O60341	Q6ZQ88		P50402	O08579		O43353	P58801		O15254	Q9CPU9
P01258	P70160		O75132	Q80WQ9		O60353	Q61089		P51178	Q8R3B1		O43379	Q3U3T8		O15264	Q99MB1
P01275	P55095		O75143	Q91YI1		O60524	Q8CCP0		P52292	P52293		O43390	#N/A		O15269	Q60716
P01308	#N/A		O75159	O54928		O60563	Q9QWV9		P52294	Q60960		O43432	Q80XI3		O15294	Q9QXX3
P01375	P06804		O75165	#N/A		O60566	Q9Z1S0		P52298	Q9CQ49		O43464	Q9JIY5		O15297	Q8BGI3
P01563	P01573		O75190	O54946		O60662	A2AUC9		P52597	Q9Z2X1		O43474	Q60793		O15304	O08785
P01584	P10749		O75342	O70582		O60674	Q62120		P52789	O08528		O43490	O54990		O15342	O35732
P01588	P07321		O75344	Q91XW8		O60732	#N/A		P52948	Q6PFD9		O43493	Q62314		O15350	O35084
P01597	#N/A		O75347	P48428		O60760	Q9JHF7		P53801	Q8R143		O43521	O54918		O15357	Q9Z2A0
P01601	#N/A		O75376	Q60974		O60858	Q9CYB0		P54253	P54254		O43524	Q9WVH4		O15374	O35973
P01730	P06332		O75385	O70405		O60907	Q9QXE7		P55060	Q9ERK4		O43592	Q9CRT8		O15379	O54803
P01764	#N/A		O75419	Q9Z1X9		O60927	Q8K1L5		P55072	Q01853		O43612	O55241		O15392	Q9Z0G9
P01834	P01837		O75426	Q9D417		O75030	Q08874		P55265	Q99MU3		O43615	O35857		O15399	Q8VCK6
P01920	#N/A		O75460	Q9EQY0		O75084	Q61090		P56537	O55135		O43633	Q9DB34		O15431	O35286
P02144	P04247		O75469	O54915		O75113	Q6A037		P57059	Q60670		O43660	Q922V4		O15432	Q8BG87
P02452	P11087		O75581	O88572		O75116	P70336		P57740	Q8BH74		O43670	Q9JMD0		O15455	Q8BLU0
P02462	P02463		O75607	Q9CPP0		O75150	Q3U319		P61221	P61222		O43674	Q9CQH3		O15460	Q61753
P02489	P24622		O75616	Q9CZU4		O75382	Q9R1R2		P61812	P27090		O43684	Q9WVA3		O15496	P14685
P02511	P23927		O75695	Q9EPK2		O75436	P40336		P61970	P61971		O43736	Q61500		O15503	O54692
P02549	P08032		O75718	Q9CYD3		O75444	P54843		P62258	P62259		O43741	Q6PAM0		O15516	O54784
P02647	Q00623		O75832	Q9Z2X2		O75475	Q99JF8		P62826	P62827		O43752	Q9JKK1		O15519	Q7TSH4
P02649	P08226		O75880	Q5SUC9		O75477	Q91X78		P62829	P62830		O43795	P46735		O15528	Q01341
P02671	E9PV24		O75935	Q9Z0Y1		O75525	Q9R226		P62841	P62843		O43809	Q9CQF3		O15530	Q6ZQB6
P02675	Q8K0E8		O75937	Q6NZB0		O75581	O88572		P63104	P63101		O43813	O89112		O15534	Q9JJJ3
P02679	Q8VCM7		O75953	O89114		O75626	Q60636		P63241	P63242		O43826	#N/A		O15547	P32115
P02741	P14847		O76003	Q9CQM9		O75643	Q6P4T2		P68400	Q60737		O43852	O35887		O15551	Q62073
P02743	P12246		O76024	P56695		O75807	P17564		P78406	Q8C570		O43866	Q9QWK4		O15552	Q8CHX6
P02766	P07309		O76031	Q9JHS4		O75832	Q9Z2X2		P82979	Q9D1J3		O43889	Q61817		O43143	Q9JIY5
P02768	P07724		O76075	O54788		O75925	O88907		P84022	Q8BUN5		O60218	#N/A		O43151	Q60793
P02776	Q9Z126		O76083	O70628		O75955	O08917		P84103	P84104		O60232	P56873		O43155	O54990
P02788	P08071		O94763	Q3TLD5		O76015	#N/A		P98161	O08852		O60238	Q9Z2F7		O43175	Q62314
P02792	#N/A		O94822	Q6A009		O76024	P56695		Q00535	P49615		O60260	Q9WVS6		O43242	Q9R155
P02795	P02798		O94826	Q9CZW5		O76050	Q923S6		Q00613	P38532		O60307	Q3U214		O43264	O54918
P03372	P19785		O94906	Q91YR7		O76064	Q8VC56		Q02156	P16054		O60313	P58281		O43293	Q9WVH4
P03956	#N/A		O94966	Q3UJD6		O76080	O88878		Q03014	P43120		O60337	Q6ZQ89		O43303	O35182
P04004	P29788		O94979	Q3UPL0		O94822	Q6A009		Q05066	Q05738		O60341	Q6ZQ88		O43306	Q9CXE6
P04062	P17439		O95070	Q91XB7		O94874	Q8CCJ3		Q05655	P28867		O60347	Q6A039		O43314	Q9QYH9
P04080	Q62426		O95072	Q8C5S7		O94905	Q8BFZ9		Q06187	P35991		O60356	Q9WTK0		O43315	Q8CI85
P04083	P10107		O95155	Q9ES00		O94941	Q925F4		Q06787	P35922		O60462	O35375		O43316	O55241
P04090	#N/A		O95199	Q99LJ7		O94952	Q8VDH1		Q07666	Q60749		O60488	Q9QUJ7		O43318	P58308
P04114	E9Q414		O95219	Q91YJ2		O94966	Q3UJD6		Q07954	Q91ZX7		O60506	Q7TMK9		O43462	Q9CQH3
P04150	P06537		O95292	Q9QY76		O94972	Q6PCX9		Q07955	Q6PDM2		O60518	Q8BIV3		O43464	O54984
P04156	P04925		O95400	Q9CWK3		O94989	Q5FWH6		Q08211	O70133		O60547	Q8K0C9		O43474	Q8BJU0
P04198	P03966		O95429	Q8CI61		O95071	Q80TP3		Q09161	Q3UYV9		O60568	Q9R0E1		O43490	Q922Y0
P04271	P50114		O95433	Q8BK64		O95140	Q80U63		Q12769	Q9Z0W3		O60603	Q9QUN7		O43493	O55106
P04275	Q8CIZ8		O95436	Q9DBP0		O95155	Q9ES00		Q12891	O35632		O60645	Q6KAR6		O43511	Q8VCL2
P04406	P16858		O95456	Q9JK23		O95198	Q8JZP3		Q13177	Q8CIN4		O60664	Q9DBG5		O43521	Q8VEI3
P04440	#N/A		O95477	P41233		O95202	Q9Z2I0		Q13263	Q62318		O60674	Q62120		O43524	O35887
P04626	P70424		O95757	P48722		O95260	Q9Z2A5		Q13316	O55188		O60716	P30999		O43541	Q80SW1
P04629	Q3UFB7		O95786	Q6Q899		O95271	Q6PFX9		Q13492	Q7M6Y3		O60783	Q9CR88		O43542	Q9QWK4
P04637	P02340		O95801	Q8R3H9		O95273	Q3TVC7		Q13501	Q64337		O60784	O88746		O43557	O54885
P04792	P14602		O95816	Q91YN9		O95278	Q9WUA5		Q13769	Q8BKT7		O60812	#N/A		O43570	O55038
P04798	P00184		O95817	Q9JLV1		O95292	Q9QY76		Q13838	Q9Z1N5		O60832	Q9ESX5		O43612	Q8R574
P04839	Q61093		O95835	Q8BYR2		O95352	Q9D906		Q14012	Q91YS8		O60841	Q05D44		O43614	Q9WVS6
P05019	P05017		O95905	Q9CS74		O95359	Q9JJG0		Q14153	Q8BGR5		O60858	Q9CYB0		O43674	Q61016
P05067	P12023		O95985	Q9Z321		O95361	Q99PP9		Q14393	Q61592		O60861	Q60780		O43681	Q8VHH7
P05106	O54890		O96011	Q9Z210		O95376	Q9Z1K6		Q14397	Q91X44		O60884	Q9QYJ0		O43765	Q641K5
P05107	P11835		P00395	P00397		O95398	Q8VCC8		Q14974	P70168		O60885	Q9ESU6		O43781	Q9D074
P05109	P27005		P00439	P16331		O95400	Q9CWK3		Q15050	Q9CYH6		O75143	Q91YI1		O43815	P58281
P05129	P63318		P00441	P08228		O95456	Q9JK23		Q15287	Q99M28		O75147	D3YYU8		O43819	Q8BYJ6
P05231	P08505		P00450	Q61147		O95477	P41233		Q15678	Q62130		O75164	Q8BW72		O43820	Q920L1
P05362	P13597		P00451	Q06194		O95551	Q9JJX7		Q15796	Q62432		O75306	Q91WD5		O43826	Q60767
P05408	P12961		P00533	Q01279		O95628	Q8BT14		Q15831	Q9WTK7		O75317	Q9D9M2		O43852	O70492
P05412	P05627		P00540	P00536		O95631	O09118		Q15915	P46684		O75323	O55126		O43865	Q9JLB4
P05556	P09055		P00709	P29752		O95714	Q4U2R1		Q16629	Q8BL97		O75340	P12815		O43866	Q9EQQ9
P05771	P68404		P00738	Q61646		O95715	Q9WUQ5		Q16630	Q6NVF9		O75348	Q9CR51		O43914	P51830
P05783	P05784		P01009	#N/A		O95816	Q91YN9		Q49AN0	Q9R194		O75351	P46467		O43927	O70302
P05813	P02525		P01011	#N/A		O95817	Q9JLV1		Q53FT3	Q9DD02		O75365	Q9D658		O60231	O70326
P05814	P10598		P01023	Q6GQT1		O95863	Q02085		Q53GS7	Q8R322		O75369	Q80X90		O60256	Q9R0E1
P06239	P06240		P01024	P01027		O95997	Q9CQJ7		Q53HL2	Q8BHX3		O75376	Q60974		O60260	Q9JLF7
P06280	P51569		P01106	P01108		O96017	Q9Z265		Q5BIV9	Q8BWU1		O75385	O70405		O60262	Q9QUN7
P06396	P13020		P01270	#N/A		O96019	Q9Z2N8		Q5D1E8	Q5D1E7		O75396	O08547		O60266	O08808
P06702	P31725		P01308	#N/A		O96020	Q9Z238		Q5JVF3	Q8BFV2		O75419	Q9Z1X9		O60285	Q62120
P06703	P14069		P01375	P06804		P00441	P08228		Q5SRE5	Q6ZQH8		O75436	P40336		O60291	Q61827
P06729	P08920		P01579	P01580		P00519	P00520		Q5T8P6	Q6NZN0		O75460	Q9EQY0		O60313	P70170
P06858	P11152		P01624	#N/A		P00533	Q01279		Q69383	#N/A		O75469	O54915		O60343	P97819
P07093	Q07235		P01889	#N/A		P01024	P01027		Q6I9Y2	Q7TMY4		O75487	P51655		O60427	Q9EQN9
P07196	P08551		P01893	#N/A		P01100	P01101		Q6NSI3	E9PV82		O75494	Q9R0U0		O60449	P70265
P07225	Q08761		P02452	P11087		P01106	P01108		Q6P6C2	Q3TSG4		O75506	Q9CQZ1		O60493	Q9JIG7
P07237	P09103		P02489	P24622		P01112	Q61411		Q6ZMZ3	Q4FZC9		O75526	#N/A		O60494	Q9ESX5
P07315	Q61597		P02511	P23927		P01116	P32883		Q7KZ85	Q62383		O75531	O54962		O60502	Q05D44
P07316	P04344		P02545	P48678		P01133	P01132		Q7RTN6	Q3UUJ4		O75533	Q99NB9		O60503	O88890
P07320	P04342		P02549	P08032		P01137	P04202		Q7Z3B4	Q8BTS4		O75592	Q7TPH6		O60543	Q9QYJ0
P07332	P16879		P02649	P08226		P01375	P06804		Q7Z3J3	#N/A		O75604	O88623		O60565	Q9WUP1
P07355	P07356		P02671	E9PV24		P01579	P01580		Q7Z434	Q8VCF0		O75626	Q60636		O60568	Q8BQY8
P07359	O35930		P02675	Q8K0E8		P01584	P10749		Q7Z4Q2	Q8BQM4		O75643	Q6P4T2		O60602	Q9R207
P07384	O35350		P02679	Q8VCM7		P01889	#N/A		Q86U42	Q8CCS6		O75665	Q80Z25		O60603	Q9D1X0
P07585	P28654		P02730	P04919		P01903	#N/A		Q86UA6	Q9CWY9		O75694	Q99P88		O60610	O35367
P07737	P62962		P02741	P14847		P02461	P08121		Q86US8	P61406		O75746	Q8BH59		O60674	Q56A07
P07858	P10605		P02743	P12246		P02489	P24622		Q86V81	O08583		O75807	P17564		O60675	Q61102
P07900	P07901		P02766	P07309		P02511	P23927		Q86VV4	Q6PDH4		O75821	Q9Z1D1		O60706	Q9QXL1
P07911	Q91X17		P02768	P07724		P02545	P48678		Q86W42	Q5U4D9		O75828	Q8K354		O60721	A2AP18
P07947	Q04736		P02787	Q921I1		P02794	P09528		Q8N1F7	Q8BJ71		O75832	Q9Z2X2		O60733	Q80TZ3
P07948	P25911		P02795	P02798		P03372	P19785		Q8N205	Q8CII8		O75886	O88811		O60779	O88342
P07949	P35546		P03372	P19785		P03956	#N/A		Q8N5Y8	Q7TMM8		O75934	Q9D287		O60825	Q9WVB4
P07988	P50405		P04049	Q99N57		P04114	E9Q414		Q8N726	Q64364		O75964	Q9CPQ8		O60826	Q80WQ9
P08047	O89090		P04062	P17439		P04150	P06537		Q8N7R1	#N/A		O76003	Q9CQM9		O60832	Q9JHJ8
P08100	P15409		P04150	P06537		P04156	P04925		Q8NA57	#N/A		O76013	B1AQ75		O60841	O54928
P08123	Q01149		P04156	P04925		P04275	Q8CIZ8		Q8NAG6	A8VU90		O76021	Q8BVY0		O60880	A7L9Z8
P08133	P14824		P04179	P09671		P04626	P70424		Q8NDT2	Q6PHZ5		O76061	O88452		O60884	O54946
P08138	Q9Z0W1		P04233	P04441		P04629	Q3UFB7		Q8NEU8	Q8K3G9		O76094	#N/A		O60896	Q91VN0
P08238	P11499		P04275	Q8CIZ8		P04637	P02340		Q8NEV1	#N/A		O94761	Q75NR7		O60921	Q9D7X8
P08254	P28862		P04350	Q9D6F9		P04792	P14602		Q8NFH5	Q8R4R6		O94776	Q9R190		O60934	P22339
P08311	P28293		P04439	#N/A		P04843	Q91YQ5		Q8NI27	B1AZI6		O94817	Q9CQY1		O60936	Q00547
P08397	P22907		P04626	P70424		P04844	Q9DBG6		Q8TAS1	P97343		O94826	Q9CZW5		O60938	P12815
P08473	Q61391		P04629	Q3UFB7		P05067	P12023		Q8TD31	Q8K2I2		O94827	Q66T02		O60939	O70582
P08514	Q9QUM0		P04637	P02340		P05112	P07750		Q8TEX9	Q8VI75		O94906	Q91YR7		O75027	Q91XW8
P08567	Q9JHK5		P04792	P14602		P05129	P63318		Q8WUJ0	Q60969		O94964	E1U8D0		O75037	Q9CR51
P08572	P08122		P04839	Q61093		P05161	Q64339		Q8WUM0	Q8R0G9		O94966	Q3UJD6		O75038	Q9QZQ8
P08581	P16056		P05023	Q8VDN2		P05181	Q05421		Q8WWW0	Q5EBH1		O94992	Q8R409		O75061	P52503
P08621	Q62376		P05067	P12023		P05198	Q6ZWX6		Q8WXH0	Q6ZWQ0		O95140	Q80U63		O75083	Q9R1R2
P08670	P20152		P05091	P47738		P05362	P13597		Q92540	Q5RJH6		O95159	Q9DB43		O75094	Q8CGS6
P08709	P70375		P05129	P63318		P05412	P05627		Q92574	Q9EP53		O95166	Q9DCD6		O75132	Q9D417
P08758	P48036		P05181	Q05421		P05783	P05784		Q92621	#N/A		O95197	Q9ES97		O75144	Q2QI47
P09038	P15655		P05230	P61148		P05787	P11679		Q92688	Q9EST5		O95210	Q8C7E7		O75159	Q9EQY0
P09237	Q10738		P05408	P12961		P06239	P06240		Q92900	Q9EPU0		O95219	Q91YJ2		O75185	O54915
P09382	P16045		P05455	P32067		P06396	P13020		Q92973	Q8BFY9		O95229	Q9CQU5		O75190	Q91X78
P09429	P63158		P05813	P02525		P06400	P13405		Q96D46	Q99L48		O95249	O88630		O75197	Q9DCT2
P09488	P10649		P05814	P10598		P06401	Q00175		Q96EB6	Q923E4		O95278	Q9WUA5		O75223	Q91W50
P09525	P97429		P06241	P39688		P06493	P11440		Q96EP5	Q9JII5		O95295	Q9Z266		O75293	Q921D4
P09601	P14901		P06280	P51569		P06730	P63073		Q96EV8	Q91WZ8		O95299	Q99LC3		O75330	O09102
P09913	Q64112		P06315	#N/A		P06733	P17182		Q96FQ6	Q9D708		O95352	Q9D906		O75340	Q60636
P09919	P09920		P06401	Q00175		P06746	Q8K409		Q96FV9	Q8R3N6		O95361	Q99PP9		O75342	Q80Z25
P09936	Q9R0P9		P06454	P26350		P06748	Q61937		Q96GA3	Q6NSQ7		O95377	Q02739		O75344	Q8BH59
P09958	P23188		P06493	P11440		P07384	O35350		Q96HA1	#N/A		O95382	Q9WTR2		O75348	Q8BLA8
P0CG47	P0CG49		P06737	Q9ET01		P07858	P10605		Q96IK5	Q920G9		O95429	Q8CI61		O75367	O55230
P0CG48	P0CG50		P06748	Q61937		P07900	P07901		Q96IZ7	Q9DBU6		O95433	Q8BK64		O75380	Q9Z309
P0DJI8	P05366		P06899	#N/A		P08047	O89090		Q96J01	Q8VE80		O95470	Q8R0X7		O75382	Q99JB0
P0DMV8	Q61696		P07199	P27790		P08069	Q60751		Q96K30	Q9D1H0		O95486	Q3U2P1		O75388	O88844
P0DMV9	P17879		P07237	P09103		P08100	P15409		Q96KW2	Q5SW25		O95487	#N/A		O75417	Q5SUC9
P10070	Q0VGT2		P07305	P10922		P08151	P47806		Q96LT7	Q6DFW0		O95602	O35134		O75426	Q60991
P10147	P10855		P07315	Q61597		P08183	#N/A		Q96MT3	Q3U5C7		O95619	Q9CR11		O75445	Q9WU60
P10275	P19091		P07316	P04344		P08235	Q8VII8		Q96MU7	E9Q5K9		O95661	#N/A		O75460	Q9Z2A7
P10415	P10417		P07320	P04342		P08238	P11499		Q96P70	Q91YE6		O95670	Q9WTT4		O75469	O88908
P10599	P10639		P07550	P18762		P08581	P16056		Q96Q15	Q8BKX6		O95678	Q8BGZ7		O75477	O88876
P10636	P10637		P07585	P28654		P08631	P08103		Q96QD9	Q91Z49		O95714	Q4U2R1		O75489	A2BDP1
P10644	Q9DBC7		P07814	Q8CGC7		P08670	P20152		Q96QU8	Q924Z6		O95721	Q9ERB0		O75534	Q9CQM9
P10809	P63038		P07858	P10605		P08887	P22272		Q96ST2	Q8C1D8		O95757	P48722		O75586	P56695
P10909	Q06890		P07900	P07901		P09038	P15655		Q99497	Q99LX0		O95782	P17426		O75603	Q9JHQ0
P10997	P12968		P07947	Q04736		P09601	P14901		Q99567	Q8CEC0		O95786	Q6Q899		O75626	Q91WD9
P11021	P20029		P07998	P00683		P09651	P49312		Q99623	O35129		O95793	Q9Z108		O75665	O88452
P11142	P63017		P08047	O89090		P09874	P11103		Q99653	P61022		O95801	Q8R3H9		O75746	Q99KN2
P11215	P05555		P08100	P15409		P09936	Q9R0P9		Q99666	#N/A		O95817	Q9JLV1		O75762	Q9Z0E8
P11413	#N/A		P08183	#N/A		P0C0S5	P0C0S6		Q99728	O70445		O95831	Q9Z0X1		O75771	Q91YD4
P11473	P48281		P08235	Q8VII8		P0C1Z6	Q3U1J1		Q99966	P97769		O95832	O88551		O75838	Q9CWS0
P11597	#N/A		P08238	P11499		P0C2W1	Q8K3B1		Q9BQG0	Q7TPV4		O95863	Q02085		O75840	Q75NR7
P12109	Q04857		P08240	Q9DBG7		P0CG47	P0CG49		Q9BRK4	Q91YU6		O96008	Q9QYA2		O75874	Q3TLD5
P12110	Q02788		P08294	O09164		P0CG48	P0CG50		Q9BTX1	Q8VCB1		P00167	P56395		O75880	Q8K1Y2
P12268	P24547		P08621	Q62376		P0DMV8	Q61696		Q9BUJ2	Q8VDM6		P00338	P06151		O75881	Q6A009
P12271	Q9Z275		P08670	P20152		P0DMV9	P17879		Q9BUP3	Q9Z2G9		P00352	P24549		O75882	Q5SYD0
P12272	P22858		P08708	P63276		P0DP91	#N/A		Q9BVL2	Q8R332		P00367	P26443		O75907	Q8CCJ3
P12318	#N/A		P08887	P22272		P0DPQ6	#N/A		Q9BVS4	Q9CQS5		P00441	P08228		O75908	Q9Z2Y8
P12319	P20489		P08913	Q01338		P10070	Q0VGT2		Q9BW27	Q8R480		P00451	Q06194		O75911	Q8BFZ9
P12429	O35639		P09038	P15655		P10071	Q61602		Q9BWF3	Q8C7Q4		P00492	P00493		O75949	Q91YR7
P12724	#N/A		P09429	P63158		P10145	#N/A		Q9BY77	Q8BG81		P00519	P00520		O76003	O54908
P12830	P09803		P09601	P14901		P10275	P19091		Q9BY84	#N/A		P00533	Q01279		O76024	Q9WV30
P12931	P05480		P09651	P49312		P10321	#N/A		Q9BYV9	P97303		P00558	P09411		O76027	D3Z7P3
P12956	P23475		P09874	P11103		P10415	P10417		Q9BYW2	E9Q5F9		P00747	P20918		O76038	Q3UJD6
P13224	P56400		P09917	P48999		P10599	P10639		Q9BZB8	P70166		P00966	P16460		O76061	Q80TP3
P13501	P30882		P09936	Q9R0P9		P10636	P10637		Q9BZI7	#N/A		P01009	#N/A		O76071	Q8C5S7
P13521	Q03517		P09958	P23188		P10644	Q9DBC7		Q9BZL6	Q8BZ03		P01019	P11859		O76082	Q9JLY7
P13569	P26361		P0C0S5	P0C0S6		P10721	P05532		Q9C000	#N/A		P01034	P21460		O94759	Q7TNF8
P13611	Q62059		P0C869	P0C871		P10914	P15314		Q9C0E2	Q9ESJ0		P01040	P56567		O94760	Q99LJ7
P13612	Q00651		P0CG47	P0CG49		P10997	P12968		Q9C0K7	Q8K4T3		P01106	P01108		O94761	Q9Z2I0
P13647	Q922U2		P0CG48	P0CG50		P11021	P20029		Q9GZY0	#N/A		P01111	P08556		O94763	Q60603
P13688	P31809		P0DML2	#N/A		P11142	P63017		Q9H089	Q3UM18		P01116	P32883		O94806	E9Q4S1
P13726	P20352		P0DMM9	#N/A		P11177	Q9D051		Q9H1B4	#N/A		P01127	P31240		O94822	Q9Z1S3
P13727	Q61878		P0DMV8	Q61696		P11308	P81270		Q9H1J1	#N/A		P01137	P04202		O94832	Q9QY76
P13861	P12367		P0DMV9	P17879		P11309	P06803		Q9H1M0	#N/A		P01185	P35455		O94874	Q9D906
P14136	P03995		P0DN25	#N/A		P11387	Q04750		Q9H2T7	Q99NF8		P01308	#N/A		O94903	Q99PP9
P14138	P48299		P0DN79	#N/A		P11441	P21126		Q9H307	O35691		P01350	P48757		O94905	O88939
P14621	P56375		P0DPH7	#N/A		P11473	P48281		Q9H4D5	#N/A		P01375	P06804		O94906	Q9WTL7
P14678	P27048		P0DPH8	#N/A		P11686	P21841		Q9H6R4	Q8R5K4		P01562	P01572		O94907	D3Z5L9
P14735	Q9JHR7		P0DPK2	#N/A		P11802	P30285		Q9H6Z4	Q9CT10		P01563	P01573		O94916	Q8BHJ9
P14770	O88186		P10145	#N/A		P11926	P00860		Q9H7Z3	Q80XC6		P01566	#N/A		O94925	Q9CWK3
P14780	P41245		P10155	O08848		P12644	P21275		Q9H814	Q9JJT9		P01567	P06799		O94966	Q8CI61
P15144	P97449		P10275	P19091		P12830	P09803		Q9H8V3	Q07139		P01568	#N/A		O95071	Q8BK64
P15153	Q05144		P10276	P11416		P12931	P05480		Q9HAU5	#N/A		P01569	P07349		O95072	Q9DBP0
P15309	Q8CE08		P10398	P04627		P13051	P97931		Q9HAV4	Q924C1		P01570	#N/A		O95125	Q9Z1R3
P15313	#N/A		P10415	P10417		P13500	P10148		Q9HC62	Q91ZX6		P01571	#N/A		O95147	Q9Z1M7
P15502	P54320		P10619	P16675		P13569	P26361		Q9HCE7	Q9CUN6		P01574	P01575		O95153	Q8R0X7
P15918	P15919		P10636	P10637		P13631	P18911		Q9NPA8	Q9JIX0		P01579	P01580		O95199	Q9Z261
P15976	P17679		P10809	P63038		P14210	Q08048		Q9NPF5	Q9JI44		P01584	P10749		O95202	P41233
P16070	P15379		P10826	P22605		P14373	Q62158		Q9NPJ8	Q3UNA4		P01602	#N/A		O95259	Q8CFX1
P16109	Q01102		P10909	Q06890		P14625	P08113		Q9NQ94	Q5YD48		P01859	#N/A		O95263	Q9DCM0
P16234	P26618		P10914	P15314		P14635	P24860		Q9NQB0	Q924A0		P01871	P01872		O95267	P84309
P16284	Q08481		P10997	P12968		P14678	P27048		Q9NRA8	Q9EST3		P01876	#N/A		O95292	O88942
P16519	P21661		P11021	P20029		P14735	Q9JHR7		Q9NRG9	P58742		P01889	#N/A		O95352	P35276
P16520	Q61011		P11142	P63017		P15056	P28028		Q9NUU7	Q61655		P01893	#N/A		O95361	Q61539
P16591	P70451		P11226	P41317		P15172	P10085		Q9NW64	Q8BHS3		P01903	#N/A		O95365	P48722
P16930	P35505		P11279	P11438		P15311	P26040		Q9NYF3	Q8BXQ8		P01906	#N/A		O95372	Q8BHD7
P17252	P20444		P11441	P21126		P15374	Q9JKB1		Q9NZP6	#N/A		P01909	#N/A		O95389	Q8BVZ5
P17301	Q62469		P11686	P21841		P15559	Q64669		Q9NZU7	Q9JLK7		P01911	#N/A		O95391	Q9Z108
P17612	P05132		P11802	P30285		P15884	Q60722		Q9P1T7	Q8BX65		P01912	#N/A		O95400	Q8R3H9
P17677	P06837		P11908	Q9CS42		P15923	P15806		Q9P286	Q8C015		P01920	#N/A		O95429	Q91YN9
P17861	O35426		P12814	Q7TPR4		P15927	Q62193		Q9P2N5	Q5SFM8		P02452	P11087		O95433	Q9JLV1
P18031	P35821		P12830	P09803		P15976	P17679		Q9UBP9	Q8K2A1		P02533	Q61781		O95436	O88551
P18054	P39655		P12931	P05480		P16220	Q01147		Q9UBU9	Q99JX7		P02538	P50446		O95445	Q8BYR2
P18075	P23359		P13073	P19783		P16333	Q99M51		Q9UDY8	Q2TBA3		P02545	P48678		O95461	D7PDD4
P18206	Q64727		P13473	P17047		P16671	Q08857		Q9UH99	Q8BJS4		P02649	P08226		O95470	Q9Z321
P18510	P25085		P13569	P26361		P16949	P54227		Q9UHL0	Q9QY15		P02766	P07309		O95471	O88312
P18827	P18828		P13611	Q62059		P17252	P20444		Q9UI26	Q8K2V6		P02768	P07724		O95477	Q9Z1K7
P18850	F6VAN0		P13631	P18911		P17302	P23242		Q9UIA9	Q9EPK7		P02778	P17515		O95479	O09043
P19022	P15116		P13637	Q6PIC6		P17542	P22091		Q9UKG1	Q8K3H0		P02786	Q62351		O95571	Q9Z265
P19105	#N/A		P13639	P58252		P17612	P05132		Q9UKK6	Q9QZV9		P02787	Q921I1		O95622	P06151
P19235	P14753		P13667	P08003		P17655	O08529		Q9UKX7	Q9JIH2		P02792	#N/A		O95644	P26443
P19338	P09405		P13674	Q60715		P17676	P28033		Q9UL63	O89050		P02794	P09528		O95716	P47791
P19474	Q62191		P13693	P63028		P17861	O35426		Q9ULC3	P35288		P02795	P02798		O95718	P16331
P19484	Q9R210		P13725	P53347		P17936	P47878		Q9ULX6	Q9R0L7		P02810	#N/A		O95750	P08228
P19838	P25799		P13804	Q99LC5		P17980	O88685		Q9UMR2	#N/A		P03372	P19785		O95757	Q61147
P19878	O70145		P14136	P03995		P18146	P08046		Q9UMX1	Q9Z0P7		P04004	P29788		O95758	P11725
P20618	O09061		P14174	P34884		P18848	Q06507		Q9UPR3	Q6ZPY2		P04040	P24270		O95760	P00520
P20645	P24668		P14373	Q62158		P18850	F6VAN0		Q9Y3Y2	Q9CY57		P04049	Q99N57		O95793	Q01279
P20701	P24063		P14416	P61168		P19012	Q61414		Q9Y5L0	Q6P2B1		P04062	P17439		O95801	P00536
P20827	P52793		P14618	P52480		P19174	Q62077		Q9Y5S9	Q9CWZ3		P04080	Q62426		O95816	Q9R0Y5
P21246	P63089		P14625	P08113		P19419	P41969					P04083	P10107		O95817	P06869
P21291	P97315		P14678	P27048		P19438	P25118					P04085	P20033		O95832	P03958
P21333	Q8BTM8		P14679	P11344		P19447	P49135					P04114	E9Q414		O95835	P00920
P21399	P28271		P14921	P27577		P19474	Q62191					P04150	P06537		O95847	P11859
P21549	O35423		P15056	P28028		P19525	Q03963					P04156	P04925		O95866	P06684
P21579	P46096		P15173	P12979		P19634	Q61165					P04179	P09671		O95985	O08677
P21728	Q61616		P15289	P50428		P19793	P28700					P04181	P29758		O95994	P01108
P21731	P30987		P15559	Q64669		P19838	P25799					P04229	#N/A		O95996	P32883
P21754	P10761		P15692	Q00731		P19957	#N/A					P04259	Q9Z331		O96009	P35951
P21810	P28653		P15884	Q60722		P20248	P51943					P04264	P04104		O96017	P04202
P21926	P40240		P15918	P15919		P20393	Q3UV55					P04275	Q8CIZ8		P00338	P01139
P21980	P21981		P15923	P15806		P20618	O09061					P04406	P16858		P00367	P05125
P22061	P23506		P16083	Q9JI75		P20749	Q9Z2F6					P04440	#N/A		P00390	P35454
P22301	P18893		P16104	P27661		P20916	P20917					P04626	P70424		P00439	P35455
P22626	O88569		P16278	P23780		P21333	Q8BTM8					P04628	P04426		P00441	P01193
P22914	O35486		P16435	P37040		P21359	Q04690					P04629	Q3UFB7		P00450	P06879
P23219	P22437		P16519	P21661		P21675	Q80UV9					P04632	O88456		P00480	P70160
P23246	Q8VIJ6		P16591	P70451		P21802	P21803					P04637	P02340		P00519	O08710
P23443	Q8BSK8		P16615	O55143		P21918	Q8BLD9					P04792	P14602		P00533	P55095
P23942	P15499		P17066	#N/A		P21980	P21981					P04843	Q91YQ5		P00540	P09535
P24071	#N/A		P17787	Q9ERK7		P22061	P23506					P04844	Q9DBG6		P00568	P09225
P24844	Q9CQ19		P17844	Q61656		P22301	P18893					P04908	C0HKE1		P00749	P06804
P25116	P30558		P17861	O35426		P22314	Q02053					P05013	P07350		P00813	P01580
P25189	P27573		P17987	P11983		P22681	P22682					P05014	P07351		P00918	P01582
P25685	Q9QYJ3		P18074	O08811		P22694	P68181					P05015	#N/A		P00973	P10749
P25686	Q9QYI5		P18124	P14148		P23025	Q64267					P05019	P05017		P01011	P07321
P25774	O70370		P18505	P50571		P23219	P22437					P05023	Q8VDN2		P01019	P01590
P25786	Q9R1P4		P18848	Q06507		P23396	P62908					P05067	P12023		P01031	P01731
P25787	P49722		P18850	F6VAN0		P23458	P52332					P05089	Q61176		P01042	P02463
P25788	O70435		P19086	O70443		P23511	P23708					P05091	P47738		P01106	P48678
P25789	Q9R1P0		P19087	P50149		P23528	P18760					P05106	O54890		P01116	Q00623
P25942	P27512		P19338	P09405		P23610	Q00558					P05109	P27005		P01130	P08226
P25963	Q9Z1E3		P19388	Q80UW8		P23769	O09100					P05112	P07750		P01137	P09813
P26038	P26041		P19404	Q9D6J6		P23771	P23772					P05120	P12388		P01138	P34928
P26641	Q9D8N0		P19447	P49135		P23945	P35378					P05129	P63318		P01160	Q05020
P27169	P52430		P19474	Q62191		P24385	P25322					P05141	P51881		P01178	P33622
P27348	P68254		P19544	P22561		P24522	P48316					P05161	Q64339		P01185	P04756
P27361	Q63844		P19634	Q61165		P24864	Q61457					P05181	Q05421		P01189	P04919
P27449	P63082		P19784	O54833		P24941	P97377					P05198	Q6ZWX6		P01236	Q00724
P27701	P40237		P19838	P25799		P25054	Q61315					P05231	P08505		P01258	Q60590
P27824	P35564		P20020	G5E829		P25490	Q00899					P05386	P47955		P01266	P29699
P28066	Q9Z2U1		P20226	P29037		P25685	Q9QYJ3					P05387	P99027		P01270	P07724
P28070	P99026		P20290	Q64152		P25686	Q9QYI5					P05388	P14869		P01275	P17515
P28072	Q60692		P20594	Q6VVW5		P25786	Q9R1P4					P05412	P05627		P01308	Q62351
P28074	O55234		P20618	O09061		P25787	P49722					P05455	P32067		P01344	Q921I1
P28223	P35363		P20794	Q04859		P25788	O70435					P05538	#N/A		P01374	P08071
P28799	P28798		P21549	O35423		P25789	Q9R1P0					P05771	P68404		P01375	Q91X72
P29353	P98083		P21675	Q80UV9		P25963	Q9Z1E3					P05783	P05784		P01579	P09528
P29466	P29452		P21728	Q61616		P26196	P54823					P05787	P11679		P01583	P02798
P29474	P70313		P21810	P28653		P26358	P13864					P06213	P15208		P01584	P19785
P29965	P27548		P21912	Q9CQA3		P26371	#N/A					P06280	P51569		P01588	P03888
P29992	P21278		P22033	P16332		P26651	P22893					P06396	P13020		P01589	P21570
P30405	Q99KR7		P22059	Q3B7Z2		P26718	O54709					P06400	P13405		P01732	Q99N57
P30530	Q00993		P22061	P23506		P27361	Q63844					P06401	Q00175		P01920	Q9Z0Y2
P30532	Q2MKA5		P22223	P10287		P27449	P63082					P06576	P56480		P02462	P05064
P30556	#N/A		P22301	P18893		P27694	Q8VEE4					P06702	P31725		P02545	P10107
P30926	Q8R493		P22309	Q63886		P27824	P35564					P06730	P63073		P02647	E9Q414
P31151	#N/A		P22392	Q01768		P28062	P28063					P06733	P17182		P02649	P06537
P31327	Q8C196		P22607	Q61851		P28065	P28076					P06737	Q9ET01		P02652	Q08423
P31415	O09165		P22626	O88569		P28066	Q9Z2U1					P06744	P06745		P02654	P04925
P31483	P52912		P22681	P22682		P28070	P99026					P06748	Q61937		P02655	P09671
P31645	Q60857		P22695	Q9DB77		P28072	Q60692					P06870	P15947		P02656	P16301
P31749	P31750		P22914	O35486		P28074	O55234					P07195	P16125		P02708	P01831
P31751	Q60823		P23284	P24369		P28482	P63085					P07197	P08553		P02730	P97497
P31994	#N/A		P23297	P56565		P28562	P28563					P07237	P09103		P02753	Q9D6F9
P31995	#N/A		P23458	P52332		P29144	Q64514					P07305	P10922		P02763	P16858
P32297	Q8R4G9		P23511	P23708		P29323	P54763					P07339	P18242		P02765	P70424
P33176	Q61768		P24385	P25322		P29350	P29351					P07355	P07356		P02768	P14602
P33261	#N/A		P25092	Q3UWA6		P29590	Q60953					P07384	O35350		P02778	P13808
P34932	Q61316		P25098	Q99MK8		P29966	P26645					P07437	P99024		P02786	P05017
P35052	Q9QZF2		P25205	P25206		P30153	Q76MZ3					P07492	Q8R1I2		P02787	Q8VDN2
P35080	Q9JJV2		P25208	P63139		P30260	A2A6Q5					P07550	P18762		P02788	P14094
P35222	Q02248		P25685	Q9QYJ3		P30279	P30280					P07585	P28654		P02790	P12023
P35225	P20109		P25686	Q9QYI5		P30281	P30282					P07602	Q61207		P02792	Q61176
P35232	P67778		P25705	Q03265		P30291	P47810					P07711	P06797		P02794	P27005
P35247	P50404		P25786	Q9R1P4		P30304	P48964					P07737	P62962		P02795	Q04997
P35408	P32240		P25787	P49722		P30307	P48967					P07814	Q8CGC7		P02808	P07750
P35499	Q9ER60		P25788	O70435		P30556	#N/A					P07858	P10605		P03372	P63318
P35520	Q91WT9		P25789	Q9R1P0		P30679	P30678					P07900	P07901		P03886	P51881
P35579	Q8VDD5		P25815	#N/A		P31749	P31750					P07910	Q9Z204		P03950	Q64339
P35613	P18572		P26196	P54823		P31751	Q60823					P07948	P25911		P03979	P00186
P35813	P49443		P27348	P68254		P31947	O70456					P07996	P35441		P03986	P08505
P35869	P30561		P27482	Q9D6P8		P32121	Q91YI4					P07998	P00683		P04049	P22387
P36776	Q8CGK3		P27694	Q8VEE4		P32320	P56389					P08047	O89090		P04054	P13597
P36871	Q9D0F9		P27797	P14211		P32780	Q9DBA9					P08138	Q9Z0W1		P04075	P99027
P37837	Q93092		P27824	P35564		P33176	Q61768					P08238	P11499		P04083	P11404
P37840	O55042		P27986	P26450		P33991	P49717					P08243	Q61024		P04114	P68404
P38646	P38647		P28066	Q9Z2U1		P35080	Q9JJV2					P08253	P33434		P04150	P11679
P39687	O35381		P28070	P99026		P35222	Q02248					P08254	P28862		P04155	P12658
P40145	P97490		P28072	Q60692		P35226	P25916					P08294	O09164		P04156	P15208
P40197	O08742		P28074	O55234		P35227	P23798					P08519	#N/A		P04179	P06240
P40225	P40226		P28288	P55096		P35240	P46662					P08574	Q9D0M3		P04180	P39688
P40238	Q08351		P28300	P28301		P35244	Q9CQ71					P08581	P16056		P04216	P13020
P40259	P15530		P28331	Q91VD9		P35354	Q05769					P08621	Q62376		P04278	P11440
P40337	P40338		P28799	P28798		P35398	P51448					P08670	P20152		P04350	P56480
P40763	P42227		P28907	P56528		P35520	Q91WT9					P08708	P63276		P04406	P31725
P40967	Q60696		P29034	#N/A		P35568	P35569					P08709	P70375		P04626	P06728
P41219	P15331		P29122	#N/A		P35573	#N/A					P08754	Q9DC51		P04732	P63073
P41220	O08849		P29274	Q60613		P35580	Q61879					P08758	P48036		P04792	Q3UKK2
P41222	O09114		P29317	Q03145		P35637	P56959					P08779	Q9Z2K1		P04920	P17182
P41227	Q9QY36		P29353	P98083		P35638	P35639					P08887	P22272		P05019	P20693
P42336	P42337		P29373	P22935		P35968	P35918					P08922	Q78DX7		P05023	Q9ET01
P42338	Q8BTI9		P29374	F8VPQ2		P35998	P46471					P09012	Q62189		P05026	Q61937
P42345	Q9JLN9		P29474	P70313		P36406	Q8BGX0					P09104	P17183		P05067	P43406
P42574	P70677		P29475	Q9Z0J4		P36888	Q00342					P09211	P19157		P05089	P11152
P42858	P42859		P29590	Q60953		P36897	Q64729					P09234	Q62241		P05109	Q99JA0
P43026	P43027		P30040	P57759		P36952	P70124					P09382	P16045		P05111	P16125
P43115	P30557		P30048	P20108		P37088	Q61180					P09417	Q8BVI4		P05112	P08551
P43320	P62696		P30101	P27773		P37231	P37238					P09429	P63158		P05129	P08553
P43403	P43404		P30153	Q76MZ3		P37275	Q64318					P09486	P07214		P05141	P11352
P43405	P48025		P30203	Q61003		P37840	O55042					P09496	O08585		P05161	P16879
P43694	Q08369		P30304	P48964		P38398	P48754					P09525	P97429		P05177	P07356
P45984	Q9WTU6		P30405	Q99KR7		P38432	Q5SU73					P09601	P14901		P05231	P18762
P46098	P23979		P30533	P55302		P38936	P39689					P09603	P07141		P05305	P28654
P46379	Q9Z1R2		P30613	P53657		P39019	Q9CZX8					P09619	P05622		P05362	P62962
P46939	#N/A		P30626	Q6P069		P39880	P53564					P09622	O08749		P05387	Q8CGC7
P47900	P49650		P30679	P30678		P40305	#N/A					P09630	P10629		P05413	P10605
P48052	Q504N0		P30838	P47739		P40306	O35955					P09651	P49312		P05771	P07901
P48061	P40224		P30876	Q8CFI7		P40337	P40338					P09874	P11103		P05787	Q04736
P48436	Q04887		P31040	Q8K2B3		P40763	P42227					P09936	Q9R0P9		P05937	P25911
P48449	Q8BLN5		P31689	P63037		P41002	P51944					P09960	P24527		P06213	P97807
P48643	P80316		P31749	P31750		P41134	P20067					P09972	P05063		P06239	P50405
P48736	Q9JHG7		P31946	Q9CQV8		P41182	P41183					P0C862	#N/A		P06241	P07903
P48960	Q9Z0M6		P31948	Q60864		P41226	#N/A					P0CG47	P0CG49		P06396	O89090
P49368	P80318		P32245	P56450		P41227	Q9QY36					P0CG48	P0CG50		P06493	Q60751
P49639	P09022		P32929	Q8VCN5		P42224	P42225					P0CI25	#N/A		P06576	P14824
P49720	Q9R1P1		P33076	P79621		P42226	P52633					P0DMV8	Q61696		P06702	Q9Z0W1
P49721	Q9R1P3		P33947	Q9CQM2		P42345	Q9JLN9					P0DMV9	P17879		P06727	Q8VII8
P49759	P22518		P33991	P49717		P42574	P70677					P0DP91	#N/A		P06730	P47857
P49768	P49769		P33992	P49718		P42684	Q4JIM5					P0DPQ6	#N/A		P06731	P11499
P49790	#N/A		P33993	Q61881		P42858	P42859					P10071	Q61602		P06733	Q3UP87
P49840	Q2NL51		P34931	P16627		P43146	P70211					P10144	P04187		P06734	O09164
P49841	Q9WV60		P34932	Q61316		P43246	P43247					P10145	#N/A		P06737	Q04998
P49908	P70274		P34972	P47936		P43268	P28322					P10155	O08848		P06748	P35486
P49913	P51437		P35232	P67778		P43358	#N/A					P10253	P70699		P06756	P06800
P49961	P55772		P35251	P35601		P43403	P43404					P10275	P19091		P06858	P16056
P50135	Q91VF2		P35268	P67984		P43405	P48025					P10415	P10417		P06881	Q9R0R1
P50281	P53690		P35372	P42866		P43686	P54775					P10451	P10923		P07195	P08103
P50552	P70460		P35520	Q91WT9		P45974	P56399					P10515	Q8BMF4		P07196	P20152
P50591	P50592		P35590	Q06806		P46108	Q64010					P10599	P10639		P07197	P63276
P50895	Q9R069		P35606	O55029		P46379	Q9Z1R2					P10619	P16675		P07203	Q9Z2K1
P50995	P97384		P35611	Q9QYC0		P46527	P46414					P10632	#N/A		P07332	P50427
P51114	Q61584		P35613	P18572		P46531	Q01705					P10636	P10637		P07355	Q01338
P51116	Q9WVR4		P35638	P35639		P46934	P46935					P10644	Q9DBC7		P07550	P15655
P51149	P51150		P35659	Q7TNV0		P48023	P41047					P10721	P05532		P07585	Q64237
P51575	P51576		P35670	Q64446		P48200	Q811J3					P10768	Q9R0P3		P07737	P19157
P51587	P97929		P35754	Q9QUH0		P48436	Q04887					P10809	P63038		P07814	Q62468
P51668	P61080		P35790	O54804		P48556	Q9CX56					P10909	Q06890		P07858	P63158
P51681	P51682		P35813	P49443		P48634	Q7TSC1					P10914	P15314		P07900	Q00915
P51993	#N/A		P35869	P30561		P48729	Q8BK63					P10997	P12968		P07947	Q6IRU5
P52292	P52293		P35968	P35918		P48736	Q9JHG7					P11021	P20029		P07948	P16330
P52333	Q62137		P35998	P46471		P49281	P49282					P11142	P63017		P07954	P14901
P53350	Q07832		P36404	Q9D0J4		P49407	Q8BWG8					P11166	P17809		P07988	O08749
P53365	Q8K221		P36405	Q9WUL7		P49427	Q8CFI2					P11177	Q9D051		P07992	P49312
P53582	Q8BP48		P36406	Q8BGX0		P49450	O35216					P11233	P63321		P08047	P11103
P53667	P53668		P36544	P49582		P49459	Q9Z255					P11234	Q9JIW9		P08069	Q64282
P53674	Q9WVJ5		P36578	Q9D8E6		P49674	Q9JMK2					P11274	Q6PAJ1		P08133	P24822
P54105	Q61189		P36776	Q8CGK3		P49715	P53566					P11279	P11438		P08138	P23188
P54252	Q9CVD2		P36894	P36895		P49716	Q00322					P11309	P06803		P08174	P05063
P54253	P54254		P36896	Q61271		P49720	Q9R1P1					P11310	P45952		P08183	B1AR13
P54259	O35126		P36897	Q64729		P49721	Q9R1P3					P11387	Q04750		P08235	P0CG50
P54278	P54279		P36969	O70325		P49754	Q5KU39					P11474	O08580		P08237	P05366
P54646	Q8BRK8		P37023	Q61288		P49755	Q9D1D4					P11511	P28649		P08238	Q61696
P54762	Q8CBF3		P37108	P16254		P49757	Q9QZS3					P11586	Q922D8		P08246	P17879
P54764	Q03137		P37173	Q62312		P49789	O89106					P11717	Q07113		P08294	P0DP26
P55058	P55065		P37198	Q63850		P49792	Q9ERU9					P11766	P28474		P08476	P0DP27
P55072	Q01853		P37288	Q62463		P49840	Q2NL51					P11802	P30285		P08559	P0DP28
P55087	P55088		P37840	O55042		P49841	Q9WV60					P11940	P29341		P08575	Q1H9T6
P55201	B2RRD7		P38398	P48754		P49959	Q61216					P12004	P17918		P08581	Q9EPS2
P55210	P97864		P38567	P48794		P50148	P21279					P12035	#N/A		P08582	Q99MP3
P55287	P55288		P38646	P38647		P50222	P32443					P12109	Q04857		P08631	P10855
P55786	Q11011		P38936	P39689		P50402	O08579					P12236	#N/A		P08670	P06876
P55854	Q9Z172		P40227	P80317		P50479	P70271					P12268	P24547		P08708	P19091
P56817	P56818		P40238	Q08351		P50591	P50592					P12270	F6ZDS4		P08779	P11416
P57087	Q9JI59		P40337	P40338		P50613	Q03147					P12273	P02816		P08842	P04627
P58012	O88470		P40429	P19253		P50616	Q61471					P12277	Q04447		P08913	P43274
P59103	#N/A		P40763	P42227		P50750	Q99J95					P12644	P21275		P08F94	P10417
P60709	P60710		P40855	Q8VCI5		P51149	P51150					P12694	P50136		P09038	P10923
P60891	Q9D7G0		P41222	O09114		P51170	Q9WU39					P12814	Q7TPR4		P09172	P10637
P60900	Q9QUM9		P41227	Q9QY36		P51451	P16277					P12830	P09803		P09211	Q9DBC7
P60953	P60766		P41238	P51908		P51572	Q61335					P12931	P05480		P09327	P26339
P61073	P70658		P41587	P41588		P51580	O55060					P12956	P23475		P09429	P05532
P61077	P61079		P42229	P42230		P51587	P97929					P13010	P27641		P09455	P51163
P61086	P61087		P42345	Q9JLN9		P51617	Q62406					P13284	Q9ESY9		P09497	P22605
P61088	P61089		P42574	P70677		P51665	P26516					P13473	P17047		P09543	P63058
P61224	Q99JI6		P42679	P41242		P51668	P61080					P13498	Q61462		P09601	P37242
P61225	P61226		P42684	Q4JIM5		P51784	Q99K46					P13500	P10148		P09622	P12968
P61586	Q9QUI0		P42694	Q6DFV5		P51946	Q61458					P13501	P30882		P09651	P20029
P61604	Q64433		P42768	P70315		P51955	O35942					P13569	P26361		P09874	P27656
P61626	#N/A		P42858	P42859		P51965	P52482					P13639	P58252		P09912	P17809
P61764	O08599		P43034	P63005		P52655	Q99PM3					P13645	P02535		P09914	P14246
P61769	P01887		P43155	P47934		P52701	P54276					P13646	P08730		P09923	Q9D051
P61956	P61957		P43307	Q9CY50		P52888	Q8C1A5					P13647	Q922U2		P09958	P50295
P62072	P62073		P43320	P62696		P53350	Q07832					P13693	P63028		P09972	P21126
P62318	P62320		P43681	O70174		P53355	Q80YE7					P13726	P20352		P0C7P0	P48281
P62330	P62331		P43686	P54775		P53365	Q8K221					P13760	#N/A		P0C7T3	P28649
P62491	P62492		P45974	P56399		P53567	P53568					P13761	#N/A		P0C7X4	P11531
P62753	P62754		P46100	Q61687		P53667	P53668					P13762	#N/A		P0CF51	P21841
P62826	P62827		P46379	Q9Z1R2		P53778	O08911					P13797	Q99K51		P0CG08	P28474
P62834	P62835		P46527	P46414		P53805	Q9JHG6					P13804	Q99LC5		P0CG38	P30285
P62942	P26883		P46531	Q01705		P54132	O88700					P13807	Q9Z1E4		P0CG39	Q9JM73
P63092	P63094		P46777	P47962		P54252	Q9CVD2					P13861	P12367		P0CG48	P19437
P63096	B2RSH2		P46782	P97461		P54253	P54254					P14136	P03995		P0DJI8	Q9CS42
P63104	P63101		P46937	P46938		P54259	O35126					P14174	P34884		P0DM35	P00860
P63165	P63166		P47224	Q91X96		P54274	P70371					P14210	Q08048		P0DMV8	P29341
P63261	P63260		P47755	P47754		P54368	P54369					P14314	O08795		P0DMV9	P55050
P67870	P67871		P47756	P47757		P54578	Q9JMA1					P14618	P52480		P0DN86	P48962
P68036	P68037		P47871	Q61606		P54646	Q8BRK8					P14625	P08113		P0DP23	Q9Z275
P68104	P10126		P47929	O54974		P54652	P17156					P14672	P14142		P0DP24	P22858
P68133	P68134		P47985	Q9CR68		P54725	P54726					P14678	P27048		P0DP25	Q04447
P68871	#N/A		P48431	P48432		P54727	P54728					P14859	P25425		P10074	P21274
P69905	P01942		P48444	Q5XJY5		P55036	O35226					P14866	Q8R081		P10082	P21275
P78380	Q9EQ09		P48643	P80316		P55072	Q01853					P14868	Q922B2		P10092	Q7TPR4
P78423	O35188		P48723	Q8BM72		P55085	P55086					P14902	P28776		P10147	P09470
P78536	Q9Z0F8		P48728	Q8CFA2		P55209	P28656					P14923	Q02257		P10242	P09803
P80188	P11672		P48741	#N/A		P55210	P97864					P15056	P28028		P10275	P05480
P81605	#N/A		P49137	P49138		P55211	Q8C3Q9					P15170	Q8R050		P10276	P23475
P84101	P84102		P49257	Q9D0F3		P55212	O08738					P15259	O70250		P10398	P27641
P84996	Q6R0H6		P49368	P80318		P55786	Q11011					P15311	P26040		P10412	P97931
P98077	Q8BMC3		P49450	O35216		P55854	Q9Z172					P15313	#N/A		P10415	P10168
P98082	P98078		P49674	Q9JMK2		P55957	P70444					P15531	P15532		P10451	P17047
P98155	P98156		P49720	Q9R1P1		P56817	P56818					P15692	Q00731		P10635	Q91VI7
P98172	P52795		P49721	Q9R1P3		P57775	Q9JMJ2					P15880	P25444		P10636	P10148
Q00535	P49615		P49736	P97310		P58335	Q6DFX2					P15923	P15806		P10644	P30882
Q00610	Q68FD5		P49748	P50544		P59046	E9Q5R7					P15924	E9Q557		P10645	Q02566
Q00613	P38532		P49758	Q9Z2H2		P60033	P35762					P15927	Q62193		P10721	P26361
Q01085	P70318		P49768	P49769		P60228	P60229					P16070	P15379		P10746	Q62059
Q01362	P20490		P49792	Q9ERU9		P60468	Q9CQS8					P16104	P27661		P10826	P18911
Q01453	P16646		P49815	Q61037		P60484	O08586					P16144	A2A863		P10827	Q6PIC6
Q01650	Q9Z127		P49840	Q2NL51		P60520	P60521					P16152	P48758		P10828	P58252
Q01844	Q61545		P49841	Q9WV60		P60604	P60605					P16220	Q01147		P10997	P08003
Q02094	Q9QUT0		P50222	P32443		P60709	P60710					P16298	P48453		P11021	Q60715
Q02156	P16054		P50281	P53690		P60896	P60897					P16403	P15864		P11150	Q05117
Q02297	#N/A		P50416	P97742		P60900	Q9QUM9					P16671	Q08857		P11166	P31809
Q02818	Q02819		P50454	P19324		P61073	P70658					P16989	Q9JKB3		P11168	P63028
Q03135	P49817		P50502	Q99L47		P61077	P61079					P17041	Q80V23		P11177	Q99K51
Q03252	P21619		P50542	O09012		P61081	P61082					P17066	#N/A		P11245	P12367
Q04759	Q02111		P50750	Q99J95		P61086	P61087					P17301	Q62469		P11413	O35640
Q04917	P68510		P50990	P42932		P61088	P61089					P17302	P23242		P11441	P03995
Q05397	P34152		P50991	P80315		P61201	P61202					P17405	Q04519		P11473	P10820
Q05655	P28867		P50993	Q6PIE5		P61236	P61237					P17480	P25976		P11511	P49710
Q05996	P20239		P51572	Q61335		P61289	P61290					P17612	P05132		P11532	P14231
Q06124	P35235		P51580	O55060		P61586	Q9QUI0					P17655	O08529		P11597	P61168
Q06141	O09037		P51610	Q61191		P61758	P61759					P17676	P28033		P11686	P52480
Q06418	P55144		P51617	Q62406		P61956	P61957					P17706	Q06180		P11712	P08113
Q06609	Q08297		P51681	P51682		P61978	P61979					P17812	P70698		P11766	P14142
Q06732	#N/A		P51788	Q9R0A1		P61981	P61982					P17813	Q63961		P11802	Q9JHR7
Q06787	P35922		P51858	P51859		P62191	P62192					P17844	Q61656		P11831	P28776
Q07343	#N/A		P51884	P51885		P62195	P62196					P17861	O35426		P11836	P15037
Q07444	#N/A		P52272	Q9D0E1		P62253	P62254					P17900	Q60648		P11908	P28028
Q07889	Q62245		P52306	#N/A		P62256	P62257					P17931	P16110		P11926	P15105
Q08345	Q03146		P52565	Q99PT1		P62258	P62259					P17936	P47878		P11940	Q8R050
Q08380	Q07797		P52789	O08528		P62263	P62264					P17947	P17433		P12104	P10085
Q08462	Q80TL1		P52907	P47753		P62277	P62301					P17980	O88685		P12235	P16951
Q08495	Q9WV69		P52948	Q6PFD9		P62324	P62325					P17987	P11983		P12236	P25918
Q08499	Q01063		P53041	Q60676		P62330	P62331					P18065	P47877		P12271	P54320
Q08828	O88444		P53355	Q80YE7		P62333	P62334					P18077	O55142		P12272	Q00941
Q08881	Q03526		P53618	Q9JIF7		P62380	P62340					P18124	P14148		P12277	P15532
Q09472	B2RWS6		P53621	Q8CIE6		P62753	P62754					P18146	P08046		P12643	Q00731
Q12768	Q8C2E7		P53634	P97821		P62826	P62827					P18433	P18052		P12644	Q60722
Q12772	Q3U1N2		P53671	O54785		P62837	P62838					P18827	P18828		P12814	P15919
Q12836	#N/A		P53805	Q9JHG6		P62877	P62878					P18848	Q06507		P12821	Q62193
Q12866	Q60805		P53814	Q921U8		P62979	P62983					P18850	F6VAN0		P12830	P17679
Q12873	#N/A		P53985	P53986		P62987	P62984					P19013	P07744		P12931	P18293
Q12891	O35632		P53992	#N/A		P63000	P63001					P19174	Q62077		P12956	P27661
Q12933	P39429		P54105	Q61189		P63098	Q63810					P19320	P29533		P13010	Q61282
Q12948	Q61572		P54198	Q61666		P63146	P63147					P19338	P09405		P13051	P48758
Q13011	O35459		P54252	Q9CVD2		P63165	P63166					P19367	P17710		P13232	Q01147
Q13087	D3Z6P0		P54253	P54254		P63208	Q9WTX5					P19388	Q80UW8		P13473	P26618
Q13148	Q921F2		P54652	P17156		P63241	P63242					P19438	P25118		P13489	P15864
Q13158	Q61160		P55008	O70200		P63244	P68040					P19474	Q62191		P13500	P09793
Q13201	B2RPV6		P55011	P55012		P63279	P63280					P19484	Q9R210		P13501	P27664
Q13257	Q9Z1B5		P55017	P59158		P67775	P63330					P19525	Q03963		P13533	P21661
Q13277	Q64704		P55036	O35226		P67870	P67871					P19526	O09160		P13569	Q61011
Q13404	Q9CZY3		P55072	Q01853		P68036	P68037					P19532	Q64092		P13611	Q00690
Q13418	O55222		P55145	Q9CXI5		P68366	P68368					P19623	Q64674		P13631	P70451
Q13444	O88839		P55209	P28656		P68400	Q60737					P19784	O54833		P13637	O55143
Q13464	P70335		P55210	P97864		P68543	Q99KJ0					P19838	P25799		P13639	Q08857
Q13492	Q7M6Y3		P55789	P56213		P78317	Q9QZS2					P19875	P10889		P13640	P40753
Q13501	Q64337		P55795	P70333		P78352	Q62108					P20036	#N/A		P13667	P16872
Q13526	Q9QUR7		P56192	Q68FL6		P78364	Q64028					P20039	#N/A		P13674	Q8CIH5
Q13586	P70302		P56385	Q06185		P78368	Q8BVP5					P20073	Q07076		P13686	P20444
Q13618	Q9JLV5		P56524	Q6NZM9		P78396	Q61456					P20338	P56371		P13688	P22091
Q13637	Q9CZE3		P56817	P56818		P78527	P97313					P20339	Q9CQD1		P13693	P05132
Q13642	P97447		P57105	Q9D6K5		P78536	Q9Z0F8					P20393	Q3UV55		P13797	P31001
Q13867	Q8R016		P57678	#N/A		P78543	Q04211					P20618	O09061		P13861	Q06180
Q13976	P0C605		P58340	Q9QWV4		P84022	Q8BUN5					P20700	P14733		P13928	O35426
Q14114	Q924X6		P59046	E9Q5R7		P98161	O08852					P20783	P20181		P14136	P16110
Q14194	P97427		P59910	Q80Y75		P98170	Q60989					P20930	P11088		P14222	P35969
Q14203	O08788		P60568	P04351		P98172	P52795					P20936	#N/A		P14317	O88685
Q14204	Q9JHU4		P60709	P60710		P98177	Q9WVH3					P21281	P62814		P14415	P35821
Q14242	Q62170		P60891	Q9D7G0		Q00534	Q64261					P21283	Q9Z1G3		P14416	P39655
Q14289	Q9QVP9		P60900	Q9QUM9		Q00535	P49615					P21333	Q8BTM8		P14618	O08811
Q14315	Q8VHX6		P61077	P61079		Q00613	P38532					P21359	Q04690		P14625	P23359
Q14393	Q61592		P61088	P61089		Q00653	Q9WTK5					P21397	Q64133		P14672	P61750
Q14494	Q61985		P61163	P61164		Q00987	P23804					P21453	O08530		P14735	P08046
Q14596	P97432		P61221	P61222		Q00994	Q9WTZ9					P21580	Q60769		P14902	P50294
Q14643	P11881		P61247	P97351		Q01094	Q61501					P21583	P20826		P15036	P50571
Q14739	Q3U9G9		P61353	P61358		Q01151	O88324					P21709	Q60750		P15056	O70176
Q14790	O89110		P61421	P51863		Q01664	#N/A					P21781	P36363		P15104	P25085
Q14974	P70168		P61586	Q9QUI0		Q01831	P51612					P21796	Q60932		P15170	Q61790
Q15046	Q99MN1		P61587	P61588		Q01860	P20263					P21802	P21803		P15172	Q9DBJ1
Q15047	O88974		P61604	Q64433		Q02363	P41136					P21912	Q9CQA3		P15313	Q06507
Q15052	Q8K4I3		P61619	P61620		Q02556	P23611					P21918	Q8BLD9		P15336	F6VAN0
Q15084	Q922R8		P61626	#N/A		Q02833	Q9DD19					P21980	P21981		P15391	O70443
Q15139	Q62101		P61758	P61759		Q02880	Q64511					P22061	P23506		P15502	P15539
Q15233	Q99K48		P61764	O08599		Q03014	P43120					P22087	P35550		P15509	Q62077
Q15262	P35822		P61769	P01887		Q03060	P27699					P22102	Q64737		P15531	P14753
Q15437	Q9D662		P61923	P61924		Q03135	P49817					P22234	Q9DCL9		P15538	P29533
Q15582	P82198		P61981	P61982		Q03164	P55200					P22301	P18893		P15692	P09405
Q15848	Q60994		P62072	P62073		Q03468	#N/A					P22314	Q02053		P15813	P17710
Q16082	Q99PR8		P62081	P62082		Q03518	P21958					P22413	P06802		P15884	Q80UW8
Q16143	Q91ZZ3		P62258	P62259		Q03519	P36371					P22415	Q61069		P15918	Q9D6J6
Q16236	Q60795		P62263	P62264		Q03933	P38533					P22626	O88569		P15927	P48787
Q16518	Q91ZQ5		P62304	P62305		Q04206	Q04207					P22670	P48377		P15976	P49135
Q16552	Q62386		P62306	P62307		Q04323	Q922Y1					P22735	Q9JLF6		P16066	Q62191
Q16774	Q64520		P62308	P62309		Q04637	Q6NZJ6					P22749	#N/A		P16104	Q9R210
Q16853	O70423		P62312	P62313		Q04721	O35516					P23109	Q3V1D3		P16112	Q03963
Q16891	Q8CAQ8		P62314	P62315		Q04864	P15307					P23246	Q8VIJ6		P16152	Q61165
Q3T906	Q69ZN6		P62316	P62317		Q05086	O08759					P23378	Q91W43		P16220	P28700
Q59H18	Q5GIG6		P62318	P62320		Q05195	P50538					P23381	P32921		P16234	P25799
Q5D1E8	Q5D1E7		P62495	Q8BWY3		Q05513	Q02956					P23396	P62908		P16403	Q99N42
Q5EBL4	Q9JJC6		P62753	P62754		Q05516	#N/A					P23443	Q8BSK8		P16410	G5E829
Q5JWF2	Q6R0H7		P62805	P62806		Q05655	P28867					P23458	P52332		P16499	Q07076
Q5RL73	Q8K2X2		P62873	P62874		Q06124	P35235					P23526	P50247		P16519	P51943
Q5S007	Q5S006		P62942	P26883		Q06323	P97371					P23528	P18760		P16520	P35279
Q5SXM8	Q9D113		P62979	P62983		Q06609	Q08297					P23588	Q8BGD9		P16581	P41539
Q5T3J3	Q8CDD9		P62987	P62984		Q06787	P35922					P23760	P24610		P16591	Q3UV55
Q5T5A4	Q9DAD0		P62993	Q60631		Q06830	P35700					P24385	P25322		P16615	Q6VVW5
Q5TCY1	Q6PCN3		P63104	P63101		Q07157	P39447					P24390	Q99JH8		P16671	O09061
Q5TDH0	A2ADY9		P63146	P63147		Q07817	Q64373					P24534	O70251		P16860	Q64436
Q5VY43	Q8VIK5		P63167	P63168		Q07820	P97287					P24752	Q8QZT1		P16871	P09021
Q66K66	Q8BG75		P63172	P51807		Q08050	O08696					P24928	P08775		P16885	Q04859
Q66K74	Q8C052		P63208	Q9WTX5		Q08379	Q921M4					P25105	Q62035		P17066	P22389
Q6GQQ9	B2RUR8		P67775	P63330		Q08945	Q08943					P25205	P25206		P17252	Q64691
Q6QNY1	Q9CWG9		P68104	P10126		Q09013	P54265					P25311	Q64726		P17542	P22361
Q6ZVD7	B2RQL2		P68106	Q9Z2I2		Q09472	B2RWS6					P25445	P25446		P17612	P11088
Q719H9	Q5M956		P68363	P05213		Q0VDD7	Q6DIA7					P25490	Q00899		P17661	P63089
Q7KZF4	Q78PY7		P68366	P68368		Q12778	Q9R1E0					P25685	Q9QYJ3		P17706	P28271
Q7L266	Q8C0M9		P68371	P68372		Q12800	Q9ERA0					P25705	Q03265		P17861	P21440
Q7L311	Q6A058		P68400	Q60737		Q12809	O35219					P25713	P28184		P17931	O08530
Q7L5N1	O88545		P68431	P68433		Q12834	Q9JJ66					P25774	O70370		P17948	P33766
Q7LDG7	Q9QUG9		P68871	#N/A		Q12846	P70452					P25942	P27512		P17980	O35423
Q7RTS9	Q8CHY3		P78314	Q06649		Q12849	Q8C5Q4					P25963	Q9Z1E3		P18031	P47746
Q7Z3T8	Q80U44		P78318	Q61249		Q12851	Q61161					P26196	P54823		P18054	P46096
Q7Z434	Q8VCF0		P78371	P80314		Q12904	P31230					P26358	P13864		P18074	Q60769
Q86SQ0	Q8K1N2		P78395	#N/A		Q12908	P70172					P26368	P26369		P18075	P20826
Q86T65	Q80U19		P78406	Q8C570		Q12931	Q9CQN1					P26371	#N/A		P18085	Q61503
Q86TB3	Q91ZB0		P78527	P97313		Q12933	P39429					P26373	P47963		P18146	P48026
Q86TC9	Q5DTJ9		P79522	Q811B5		Q12959	Q811D0					P26447	P07091		P18440	Q61616
Q86U42	Q8CCS6		P84243	P84244		Q12986	B1AY10					P26599	P17225		P18505	P30993
Q86UP2	Q61595		P98164	A2ARV4		Q13002	P39087					P26639	Q9D0R2		P18509	P30987
Q86UX7	Q8K1B8		P98170	Q60989		Q13042	Q8R349					P26640	Q9Z1Q9		P18510	Q60932
Q86W24	Q6B966		P99999	P62897		Q13049	Q8CH72					P26641	Q9D8N0		P18627	P28653
Q86W26	Q8CCN1		Q00534	Q64261		Q13064	Q60764					P26651	P22893		P18669	E9PZQ0
Q86WT6	Q80X56		Q00597	P50652		Q13077	P39428					P26718	O54709		P18848	P20722
Q86WV6	Q3TBT3		Q00610	Q68FD5		Q13098	Q99LD4					P26927	P26928		P18850	Q3B7Z2
Q86X55	Q9WVG6		Q00613	P38532		Q13107	P35123					P27348	P68254		P19086	Q9DCL9
Q86Y07	Q8BN21		Q01094	Q61501		Q13131	Q5EG47					P27361	Q63844		P19099	Q02053
Q86YL7	Q62011		Q01105	Q9EQU5		Q13133	Q9Z0Y9					P27449	P63082		P19174	Q01768
Q86YN6	Q8VHJ7		Q01453	P16646		Q13137	A2A6M5					P27540	P53762		P19235	P06802
Q86YW5	Q8K558		Q01484	Q8C8R3		Q13148	Q921F2					P27635	Q6ZWV3		P19320	Q61069
Q8IUD6	Q9CWS1		Q02078	Q60929		Q13155	Q8R010					P27694	Q8VEE4		P19338	Q03142
Q8IUQ4	#N/A		Q02297	#N/A		Q13177	Q8CIN4					P27701	P40237		P19367	P08680
Q8IVG9	#N/A		Q02410	B2RUJ5		Q13191	Q3TTA7					P27708	B2RQC6		P19388	Q61851
Q8IWL2	#N/A		Q02539	P43275		Q13200	Q8VDM4					P27797	P14211		P19404	Q08331
Q8IWY4	Q6NZL8		Q02790	P30416		Q13216	Q8CFD5					P27815	O89084		P19429	P22682
Q8IWZ6	Q8K2G4		Q02818	Q02819		Q13227	Q921N8					P27816	P27546		P19447	P68181
Q8IXI1	Q8JZN7		Q03135	P49817		Q13233	P53349					P27824	P35564		P19474	Q9DB77
Q8IXI2	Q8BG51		Q03395	P32958		Q13243	O35326					P27987	#N/A		P19484	Q9JLF6
Q8IXJ9	P59598		Q03933	P38533		Q13263	Q62318					P28074	O55234		P19525	P12813
Q8IZD2	Q3UG20		Q04206	Q04207		Q13309	Q9Z0Z3					P28288	P55096		P19634	Q64444
Q8IZT6	Q8CJ27		Q04637	Q6NZJ6		Q13315	Q62388					P28482	P63085		P19793	Q8VIJ6
Q8N1W1	P97433		Q04656	Q64430		Q13330	Q8K4B0					P28838	Q9CPY7		P19838	P83887
Q8N2W9	Q9JM05		Q04725	Q9WVB2		Q13351	P46099					P28906	Q64314		P19971	P24369
Q8N3J6	Q8BLQ9		Q04837	Q9CYR0		Q13362	Q60996					P29279	P29268		P20020	P62908
Q8N668	Q8K4M5		Q04917	P68510		Q13371	Q9DBX2					P29323	P54763		P20073	O35892
Q8NE35	Q7TN99		Q05639	P62631		Q13404	Q9CZY3					P29350	P29351		P20248	Q63912
Q8NE79	Q9ES83		Q05952	P11378		Q13422	Q03267					P29353	P98083		P20340	P50247
Q8NEJ0	Q8VE01		Q06210	P47856		Q13438	Q8K2C7					P29401	P40142		P20366	Q6Q477
Q8NER1	Q704Y3		Q06609	Q08297		Q13467	Q9EQD0					P29459	P43431		P20393	O55192
Q8NEY8	Q8K2H1		Q06787	P35922		Q13469	Q60591					P29460	P43432		P20594	O70251
Q8NFG4	Q8QZS3		Q06828	P50608		Q13480	Q9QYY0					P29466	P29452		P20618	P36423
Q8NHS0	Q9QYI7		Q06830	P35700		Q13485	P97471					P29474	P70313		P20648	P47880
Q8TB72	Q80U58		Q07021	O35658		Q13489	O08863					P29508	#N/A		P20719	P23298
Q8TBM8	Q149L6		Q07820	P97287		Q13490	Q62210					P29590	Q60953		P20794	Q80YX1
Q8TC56	Q5STT6		Q08050	O08696		Q13501	Q64337					P29622	#N/A		P20800	Q810W6
Q8TCU6	Q69ZK0		Q08211	O70133		Q13535	Q9JKK8					P29692	P57776		P20807	P35343
Q8TCZ2	Q8BIF0		Q08752	Q9CR16		Q13547	O09106					P29965	P27548		P20823	Q61315
Q8TE60	Q4VC17		Q08945	Q08943		Q13561	Q99KJ8					P30041	O08709		P20930	P24807
Q8TF42	Q8BGG7		Q08E93	#N/A		Q13564	Q8VBW6					P30048	P20108		P21246	O88536
Q8WVZ9	#N/A		Q09019	Q08274		Q13586	P70302					P30050	P35979		P21399	Q99MK8
Q8WW12	Q6P8I4		Q09472	B2RWS6		Q13616	Q9WTX6					P30084	Q8BH95		P21439	P97714
Q8WYH8	Q9D8Y8		Q0VAA2	#N/A		Q13617	Q9D4H8					P30086	P70296		P21453	P30548
Q92560	Q99PU7		Q0VDF9	Q99M31		Q13618	Q9JLV5					P30101	P27773		P21462	P56485
Q92562	Q91WF7		Q10587	Q9JLC6		Q13619	Q3TCH7					P30153	Q76MZ3		P21549	P30558
Q92570	Q9QZB6		Q12770	Q6GQT6		Q13620	A2A432					P30154	Q7TNP2		P21554	P25206
Q92574	Q9EP53		Q12778	Q9R1E0		Q13761	Q64131					P30566	P54822		P21579	P19137
Q92598	Q61699		Q12788	Q8C4J7		Q13765	Q60817					P30613	P53657		P21580	Q9QYJ3
Q92609	Q80XQ2		Q12809	O35219		Q13794	Q9JM54					P30837	Q9CZS1		P21583	Q9QYI5
Q92804	#N/A		Q12849	Q8C5Q4		Q13829	O70479					P30968	Q01776		P21589	Q03265
Q92819	P70312		Q12894	#N/A		Q13838	Q9Z1N5					P31040	Q8K2B3		P21673	P28184
Q92851	#N/A		Q12907	Q9DBH5		Q13867	Q8R016					P31150	P50396		P21728	Q9R1P4
Q92854	O09126		Q12929	Q08509		Q13887	Q9Z0Z7					P31153	Q3THS6		P21730	P49722
Q92934	Q61337		Q12931	Q9CQN1		Q13948	P70403					P31274	P09633		P21731	O70435
Q92974	Q60875		Q12988	Q9QZ57		Q13972	P27671					P31483	P52912		P21796	Q9R1P0
Q92979	O35130		Q13015	P97783		Q14103	Q60668					P31689	P63037		P21810	P27512
Q92993	Q8CHK4		Q13087	D3Z6P0		Q14106	Q9JM55					P31749	P31750		P21817	P26041
Q969Q4	Q6P3A9		Q13105	Q60821		Q14139	E9Q735					P31751	Q60823		P22004	A2ALK8
Q969X6	Q8R2N2		Q13111	Q9QWF0		Q14140	Q9JJG5					P31942	#N/A		P22059	P54823
Q96AP7	Q925F2		Q13112	Q9D0N7		Q14145	Q9Z2X8					P31943	O35737		P22234	P13864
Q96BF3	#N/A		Q13131	Q5EG47		Q14152	P23116					P31944	O89094		P22314	P63015
Q96D09	Q8BUY8		Q13133	Q9Z0Y9		Q14160	Q80U72					P31946	Q9CQV8		P22392	P26369
Q96D31	Q8BWG9		Q13148	Q921F2		Q14191	O09053					P31947	O70456		P22413	P61014
Q96EV8	Q91WZ8		Q13153	O88643		Q14203	O08788					P31948	Q60864		P22415	Q9WUR9
Q96J02	Q8C863		Q13164	Q9WVS8		Q14254	Q60634					P31949	P50543		P22455	P52430
Q96KX0	Q9D925		Q13183	Q9ES88		Q14258	Q61510					P32119	Q61171		P22557	P68254
Q96L92	Q3UHD6		Q13200	Q8VDM4		Q14318	O35465					P32121	Q91YI4		P22607	Q63844
Q96LT7	Q6DFW0		Q13217	Q91YW3		Q14332	Q9JIP6					P32455	Q01514		P22612	Q8VEE4
Q96P20	Q8R4B8		Q13257	Q9Z1B5		Q14457	O88597					P32456	Q9Z0E6		P22676	P28352
Q96P70	Q91YE6		Q13258	P70263		Q14493	P97440					P32881	#N/A		P22681	P14211
Q96QH8	A2AE20		Q13287	O35309		Q14494	Q61985					P32969	P51410		P22694	P35564
Q96QK1	Q9EQH3		Q13309	Q9Z0Z3		Q14524	Q9JJV9					P33176	Q61768		P22695	P26450
Q96RD7	Q9JIP4		Q13316	O55188		Q14527	Q6PCN7					P33316	#N/A		P22735	P28063
Q96RI0	O88634		Q13356	Q9D787		Q14565	Q61880					P33947	Q9CQM2		P22736	P28076
Q99217	P63277		Q13371	Q9DBX2		Q14596	P97432					P33992	P49718		P22748	Q9Z2U1
Q99436	P70195		Q13395	#N/A		Q14653	P70671					P34896	P50431		P23246	P99026
Q99470	Q9DCT5		Q13409	O88487		Q14669	G5E870					P34897	Q9CZN7		P23258	Q60692
Q99497	Q99LX0		Q13418	O55222		Q14676	Q5PSV9					P34931	P16627		P23284	O55234
Q99574	O35684		Q13432	Q9Z2R6		Q14681	Q8CEZ0					P34932	Q61316		P23327	P15626
Q99623	O35129		Q13451	Q64378		Q14683	Q9CU62					P35080	Q9JJV2		P23396	P28334
Q99689	Q8K0X8		Q13470	Q99ML2		Q14689	Q8BWT5					P35222	Q02248		P23497	P35363
Q99728	O70445		Q13485	P97471		Q14807	Q3V300					P35225	P20109		P23515	P55096
Q99828	Q9Z0F4		Q13490	Q62210		Q14847	Q61792					P35226	P25916		P23526	P51174
Q99836	P22366		Q13501	Q64337		Q14896	O70468					P35232	P67778		P23634	Q91VD9
Q99873	Q9JIF0		Q13509	Q9ERD7		Q14934	Q8K120					P35241	P26043		P23975	P34968
Q99963	Q62421		Q13535	Q9JKK8		Q14994	O35627					P35244	Q9CQ71		P24534	P52431
Q99972	O70624		Q13546	Q60855		Q14997	Q5SSW2					P35249	Q99J62		P24557	P30051
Q9BRI3	Q2HJ10		Q13547	O09106		Q14999	Q8VE73					P35250	Q9WUK4		P24592	P63085
Q9BSA4	Q3TH73		Q13561	Q99KJ8		Q14C86	Q6PAR5					P35251	P35601		P24723	P28798
Q9BSA9	Q9CXY1		Q13596	Q9WV80		Q14CS0	Q0KL01					P35268	P67984		P24821	Q64314
Q9BUK6	Q2YDW2		Q13610	Q99LL5		Q14D33	#N/A					P35354	Q05769		P25024	Q9WU22
Q9BUP3	Q9Z2G9		Q13620	A2A432		Q15004	Q9CQX4					P35442	Q03350		P25025	Q60614
Q9BVJ6	Q640M1		Q13627	Q61214		Q15008	Q99JI4					P35520	Q91WT9		P25054	P54763
Q9BW83	Q9D0P8		Q13705	P27040		Q15025	Q9WUU8					P35527	Q6RHW0		P25063	F8VPQ2
Q9BXJ1	Q9QXP7		Q13765	Q60817		Q15034	#N/A					P35568	P35569		P25089	P29452
Q9BXJ9	Q80UM3		Q13885	Q7TMM9		Q15047	O88974					P35573	#N/A		P25090	P70313
Q9BXL7	Q8CIS0		Q13887	Q9Z0Z7		Q15054	Q9EQ28					P35579	Q8VDD5		P25098	Q9Z0J4
Q9BXM7	Q99MQ3		Q13952	P70353		Q15058	L0N7N1					P35580	Q61879		P25100	Q60953
Q9BZL6	Q8BZ03		Q14004	Q69ZA1		Q15078	P61809					P35606	O55029		P25103	P57776
Q9C0B1	Q8BGW1		Q14019	Q9CQI6		Q15109	Q62151					P35610	Q61263		P25106	P27548
Q9GZQ8	Q9CQV6		Q14061	P56394		Q15116	Q02242					P35613	P18572		P25116	P26645
Q9GZU1	Q99J21		Q14103	Q60668		Q15276	O35551					P35637	P56959		P25205	Q02013
Q9GZY6	Q9JHL0		Q14137	P97452		Q15323	Q61765					P35638	P35639		P25391	P21278
Q9H213	Q9NWG9		Q14145	Q9Z2X8		Q15345	Q8K1C9					P35658	Q80U93		P25685	O08709
Q9H244	Q9CPV9		Q14160	Q80U72		Q15366	Q61990					P35790	O54804		P25686	P99029
Q9H2D6	Q99KW3		Q14164	Q9R0T8		Q15369	P83940					P35908	Q3TTY5		P25705	P20108
Q9H2U9	O35227		Q14190	Q61079		Q15370	P62869					P35968	P35918		P25713	P70296
Q9H334	P58462		Q14203	O08788		Q15386	Q80U95					P35998	P46471		P25786	P27773
Q9H3D4	O88898		Q14204	Q9JHU4		Q15398	Q8K4R9					P36405	Q9WUL7		P25787	O88721
Q9H3Z4	P60904		Q14247	Q60598		Q15465	Q62226					P36406	Q8BGX0		P25788	O70252
Q9H461	Q61091		Q14249	O08600		Q15596	Q61026					P36542	Q91VR2		P25789	Q00993
Q9H492	Q91VR7		Q14257	Q8BP92		Q15637	Q64213					P36543	P50518		P25942	Q60612
Q9H4E7	Q8C2K1		Q14258	Q61510		Q15648	Q925J9					P36578	Q9D8E6		P26038	Q6P069
Q9H4Q4	A2AJ77		Q14318	O35465		Q15672	P26687					P36639	P53368		P26045	P47739
Q9H6Z9	Q91UZ4		Q14344	P27601		Q15691	Q61166					P36776	Q8CGK3		P26196	Q60755
Q9H902	Q8BGH4		Q14554	Q921X9		Q15751	#N/A					P36871	Q9D0F9		P26358	P31324
Q9HAZ2	A2A935		Q14562	A2A4P0		Q15788	P70365					P36873	P63087		P26367	O09165
Q9HBI1	Q9ES46		Q14566	P97311		Q15797	P70340					P36888	Q00342		P26368	P63037
Q9HBX9	Q6R6I7		Q14568	#N/A		Q15819	Q9D2M8					P36955	P97298		P26678	P31750
Q9HC10	Q9ESF1		Q14596	P97432		Q15843	P29595					P36956	Q9WTN3		P27144	Q60823
Q9HCN6	P0C191		Q14624	A6X935		Q15910	Q61188					P36957	Q9D2G2		P27169	Q9CZ13
Q9HCN8	Q9ESP1		Q14653	P70671		Q16186	Q9JKV1					P36969	O70325		P27348	Q9CQV8
Q9NNX6	#N/A		Q14696	Q9ERE7		Q16236	Q60795					P37108	P16254		P27361	O70456
Q9NP99	Q9JKE2		Q14814	Q63943		Q16401	Q8BJY1					P37173	Q62312		P27694	Q60864
Q9NPF0	Q9Z1P5		Q14978	E9Q5C9		Q16527	P97314					P37231	P37238		P27695	P11627
Q9NPG4	O55134		Q14990	Q61999		Q16531	Q3U1J4					P37802	Q9WVA4		P27797	Q61171
Q9NPI1	O88665		Q14999	Q8VE73		Q16539	P47811					P37840	O55042		P27824	P56481
Q9NPJ1	Q9JI70		Q149M9	A6H603		Q16589	O08918					P38159	Q9WV02		P27986	P56450
Q9NQ11	Q9CTG6		Q14CZ8	Q640R3		Q16637	P97801					P38606	P50516		P28062	P51675
Q9NQ29	Q9CYI4		Q15014	Q9R0Q4		Q16659	Q61532					P38646	P38647		P28065	P47774
Q9NQ66	Q9Z1B3		Q15020	Q9JLI8		Q16665	Q61221					P38936	P39689		P28066	Q3U6B2
Q9NQX3	Q8BUV3		Q15029	O08810		Q16666	#N/A					P39019	Q9CZX8		P28070	Q04683
Q9NRM0	Q3T9X0		Q15038	Q9DCP9		Q16763	Q921J4					P39023	P27659		P28072	Q922W5
Q9NTX7	Q9CZW6		Q15047	O88974		Q16875	#N/A					P39060	P39061		P28074	P70414
Q9NVI7	#N/A		Q15049	Q8VHK5		Q17RB8	D3YY23					P39656	O54734		P28161	P26955
Q9NWW5	#N/A		Q15078	P61809		Q2Q1W2	Q1PSW8					P40227	P80317		P28222	P55284
Q9NX55	Q9CR41		Q15084	Q922R8		Q2YD98	Q9D479					P40305	#N/A		P28223	P48410
Q9NXW2	Q9QYI4		Q15121	Q62048		Q53EL6	Q61823					P40337	P40338		P28288	P49717
Q9NYL2	Q9ESL4		Q15173	Q6PD28		Q53GL0	Q9JIY0					P40429	P19253		P28330	P49718
Q9NYY3	P53351		Q15185	Q9R0Q7		Q53GT1	Q99JN2					P40692	Q9JK91		P28331	Q61881
Q9NZC2	Q99NH8		Q15257	P58389		Q53HL2	Q8BHX3					P40763	P42227		P28335	P55105
Q9NZC7	Q91WL8		Q15276	O35551		Q53TQ3	Q66JY2					P40925	P14152		P28340	P34914
Q9NZD4	Q9CY02		Q15293	Q05186		Q58FF3	#N/A					P40926	P08249		P28347	P16627
Q9NZI2	Q9JJ57		Q15303	Q61527		Q5D1E8	Q5D1E7					P40937	Q9D0F6		P28482	Q61316
Q9NZJ5	Q9Z2B5		Q15323	Q61765		Q5EE01	Q3URR0					P40939	Q8BMS1		P28799	Q8VEB1
Q9P0L0	Q9WV55		Q15365	P60335		Q5FWF7	Q8CAT8					P41002	P51944		P28906	P47936
Q9P0L2	Q8VHJ5		Q15366	Q61990		Q5GLZ8	Q6PAV2					P41134	P20067		P29074	P35375
Q9P2H0	Q0VBV7		Q15388	Q9DCC8		Q5H9J7	#N/A					P41145	P33534		P29275	Q02248
Q9UBK9	Q9WTZ0		Q15393	Q921M3		Q5HYA8	Q8BR76					P41159	P41160		P29323	P25916
Q9UBN7	Q9Z2V5		Q15404	Q01730		Q5JR59	Q3UHD3					P41180	Q9QY96		P29374	P67778
Q9UBQ0	Q9QZ88		Q15427	Q8QZY9		Q5JS37	Q8CCH2					P41219	P15331		P29466	Q9CQ71
Q9UBS3	Q9QYI6		Q15435	Q3UM45		Q5JVF3	Q8BFV2					P41221	P22725		P29474	P50404
Q9UBU9	Q99JX7		Q15526	P09925		Q5JXC2	A2A7Y5					P41227	Q9QY36		P29475	P35601
Q9UBY8	Q9QUK3		Q15750	Q8CF89		Q5M7Z0	Q9DCN7					P41250	Q9CZD3		P29590	P97297
Q9UFF9	Q9D8X5		Q15773	Q99KX1		Q5T124	Q9D572					P41252	Q8BU30		P29692	P97718
Q9UGM3	Q60997		Q15785	Q9CYG7		Q5T447	Q3U487					P41595	Q02152		P29965	Q05769
Q9UH62	Q8BHS6		Q15811	Q9Z0R4		Q5T4S7	A2AN08					P41743	Q62074		P29966	P97717
Q9UHD2	Q9WUN2		Q15813	Q8CIV8		Q5TA31	Q8BFX1					P41970	P41971		P29972	P42866
Q9UHD9	Q9QZM0		Q15814	Q8VCN9		Q5TCQ9	Q9EQJ9					P42166	Q61033		P29992	P51448
Q9UHV9	O70591		Q15831	Q9WTK7		Q5TDH0	A2ADY9					P42224	P42225		P30039	P32240
Q9UIB8	Q18PI6		Q15833	Q64324		Q5TEA6	Q3V172					P42285	Q9CZU3		P30041	Q9WV08
Q9UJU2	P27782		Q15906	Q62481		Q5U5Q3	Q05A36					P42336	P42337		P30044	P30728
Q9UJY1	Q9JK92		Q16082	Q99PR8		Q5U5R9	Q8CDU6					P42338	Q8BTI9		P30048	Q61554
Q9UKV3	Q9JIX8		Q16186	Q9JKV1		Q5UIP0	Q6PR54					P42345	Q9JLN9		P30086	P52792
Q9UKY1	P70121		Q16342	P46718		Q5VTB9	Q6PDX6					P42356	E9Q3L2		P30101	Q9Z2V4
Q9ULL4	Q9QY40		Q16401	Q8BJY1		Q5VTR2	Q5DTM8					P42574	P70677		P30518	P35569
Q9UM07	Q9Z183		Q16513	Q8BWW9		Q5VVQ6	Q8CB27					P42684	Q4JIM5		P30519	P35576
Q9UMQ3	O08686		Q16531	Q3U1J4		Q5VVX9	#N/A					P42696	Q8C5L7		P30530	Q06806
Q9UMX0	Q8R317		Q16539	P47811		Q5VWQ8	Q3UHC7					P42704	Q6PB66		P30542	O55029
Q9UNE7	Q9WUD1		Q16543	Q61081		Q5VYK3	Q6PDI5					P42768	P70315		P30556	Q61263
Q9UNK0	O88983		Q16576	Q60973		Q5W0B1	Q8K2Y0					P42785	Q7TMR0		P30626	Q9QYC0
Q9UNQ0	Q7TMS5		Q16595	O35943		Q5XPI4	Q5XPI3					P42858	P42859		P30838	P39876
Q9UPT9	Q5DU02		Q16630	Q6NVF9		Q5XUX0	Q3TQF0					P43220	O35659		P30988	P56959
Q9UQQ2	O09039		Q16637	P97801		Q5XUX1	#N/A					P43243	Q8K310		P31323	P35639
Q9Y287	O89051		Q16644	Q3UMW7		Q5XX13	Q5SUS0					P43246	P43247		P31415	Q64446
Q9Y2S7	Q91VA6		Q16665	Q61221		Q63HN8	E9Q555					P43405	P48025		P31689	P27889
Q9Y2X7	Q68FF6		Q16671	Q8K592		Q68CQ4	Q8BTT6					P43490	Q99KQ4		P31749	P49443
Q9Y383	Q7TNC4		Q16778	Q64524		Q68D86	#N/A					P43686	P54775		P31751	P30561
Q9Y3C7	Q9CXU1		Q16790	Q8VHB5		Q68DV7	Q5NCP0					P43694	Q08369		P31930	P23440
Q9Y3I1	Q3U7U3		Q16832	Q62371		Q6A162	Q6IFX3					P45880	Q60930		P31946	P35917
Q9Y490	P26039		Q2TAC2	Q6PHN1		Q6AZZ1	Q8K243					P45973	Q61686		P31947	P35918
Q9Y4E1	#N/A		Q2WGJ6	Q8BSF5		Q6GQQ9	B2RUR8					P45983	Q91Y86		P31948	P46471
Q9Y4G2	Q7TSI1		Q32P28	Q3V1T4		Q6IQ16	Q2M2N2					P45984	Q9WTU6		P32004	Q01231
Q9Y5A7	P54729		Q330K2	A2AIL4		Q6NT89	Q80ZI1					P46087	Q922K7		P32119	Q63932
Q9Y5J7	Q9WV98		Q38SD2	Q3UHC2		Q6NTF9	Q8VEK2					P46109	P47941		P32239	P49582
Q9Y5J9	P62077		Q3B7T1	Q6GQV7		Q6NUN9	Q3U133					P46459	P46460		P32245	Q00342
Q9Y5L4	P62075		Q3SYB3	#N/A		Q6P050	Q8C7B6					P46527	P46414		P32246	P36895
Q9Y5P6	Q8BTZ7		Q3ZCM7	#N/A		Q6P0Q8	Q60592					P46531	Q01705		P32248	P50284
Q9Y613	Q6P9Q4		Q3ZCQ8	Q9D880		Q6P4R8	Q6PIJ4					P46736	P46737		P32249	P70124
Q9Y624	O88792		Q4G0J3	Q05CL8		Q6PCD5	Q8CIK8					P46777	P47962		P32302	P97298
Q9Y6A2	Q9WVK8		Q4G112	Q5ND04		Q6PCT2	Q6PB97					P46778	O09167		P32322	Q9WTN3
Q9Y6F6	Q9WUX5		Q4VCS5	Q8VHG2		Q6PEX3	Q9D7N2					P46779	P41105		P32418	Q9D2G2
Q9Y6H5	Q99ME3		Q504Q3	Q8BGF7		Q6PIJ6	Q8BMI0					P46781	Q6ZWN5		P32927	Q61180
Q9Y6I7	O54927		Q53GT1	Q99JN2		Q6PJ21	Q571F5					P46782	P97461		P33151	P16254
Q9Y6R1	O88343		Q53HC5	Q8BGY4		Q6PJ69	Q8BFW4					P46783	P63325		P33897	Q62312
Q9Y6Y9	Q9JHF9		Q53HC9	Q8K0G5		Q6Q0C0	Q922B6					P46821	P14873		P33991	Q63850
			Q562E7	Q5ND34		Q6R6M4	#N/A					P46934	P46935		P33992	P37238
			Q58FF3	#N/A		Q6RW13	Q9WVK0					P46937	P46938		P33993	Q9WVA4
			Q58FF6	#N/A		Q6TDP4	Q6TDP3					P46939	#N/A		P34820	O55042
			Q58FF7	#N/A		Q6UWE0	Q80ZI6					P46940	Q9JKF1		P34913	P50516
			Q58FF8	#N/A		Q6UWZ7	Q8BPZ8					P46976	Q9R062		P34931	P38647
			Q58FG0	#N/A		Q6VVB1	Q8BR37					P47712	P47713		P34932	P39689
			Q58FG1	#N/A		Q6X9E4	#N/A					P47756	P47757		P34947	Q9CZX8
			Q5BKY1	Q8K3W2		Q6Y1H2	Q9D3B1					P47813	Q8BMJ3		P34972	P39061
			Q5EE01	Q3URR0		Q6ZMZ0	A2A7Q9					P47902	P18111		P34995	P19258
			Q5F1R6	E9Q8D0		Q6ZNA4	Q99ML9					P47929	O54974		P35222	P97490
			Q5H9I0	#N/A		Q6ZSG1	E9QAU8					P47989	Q00519		P35226	P80317
			Q5JPI3	Q3TTL0		Q6ZT12	Q5U430					P48047	Q9DB20		P35232	Q08351
			Q5JS54	P0C7N9		Q6ZVN7	#N/A					P48061	P40224		P35244	O35955
			Q5MNZ9	Q8R3E3		Q6ZVX7	G3X9C2					P48357	P48356		P35247	P40338
			Q5QJ74	Q8C5W3		Q6ZVZ8	Q8VHA6					P48426	O70172		P35251	P42227
			Q5RI15	Q9D7J4		Q6ZXV5	Q8BRH0					P48431	P48432		P35318	Q8VCI5
			Q5S007	Q5S006		Q70CQ2	Q6ZQ93					P48594	#N/A		P35348	Q9WVC8
			Q5SSJ5	Q3TEA8		Q712K3	Q6ZWZ2					P48643	P80316		P35354	P08249
			Q5SXM8	Q9D113		Q719H9	Q5M956					P48668	#N/A		P35368	P51944
			Q5TA76	#N/A		Q75N03	Q9JIY2					P48729	Q8BK63		P35372	P32300
			Q5TDP6	Q8CIX8		Q76N89	Q8K4P8					P48730	Q9DC28		P35398	P41160
			Q5U5X0	Q9DA03		Q7KZ85	Q62383					P48736	Q9JHG7		P35408	P41183
			Q5VTR2	Q5DTM8		Q7KZI7	Q05512					P48741	#N/A		P35414	P22725
			Q5VUM1	Q8BTE0		Q7L273	Q80UN1					P48995	Q61056		P35462	P41588
			Q5VY09	O89113		Q7L5D6	Q9D1H7					P49137	P49138		P35555	Q3UVX5
			Q5W0B1	Q8K2Y0		Q7L5N1	O88545					P49189	Q9JLJ2		P35557	Q02152
			Q68D10	Q68FG3		Q7L5Y6	Q9D0A0					P49207	Q9D1R9		P35558	P51683
			Q6AI12	Q5SUE8		Q7L5Y9	Q4VC33					P49247	P47968		P35568	Q62074
			Q6E0U4	Q6P253		Q7LC44	Q9WV31					P49281	P49282		P35575	Q61033
			Q6FI81	Q8WTY4		Q7Z3S9	#N/A					P49327	P19096		P35590	P42225
			Q6IA69	Q711T7		Q7Z3V4	Q9ES34					P49368	P80318		P35606	P52633
			Q6JEL2	Q9D5V2		Q7Z419	Q8BKD6					P49407	Q8BWG8		P35610	P42230
			Q6NSI4	Q8C779		Q7Z434	Q8VCF0					P49411	Q8BFR5		P35611	P23818
			Q6NSJ5	Q66JT1		Q7Z4T8	Q9D4M9					P49419	Q9DBF1		P35625	P42337
			Q6P158	Q6P5D3		Q7Z628	Q9Z206					P49458	P49962		P35637	Q8BTI9
			Q6P2D8	Q3U3V8		Q7Z698	Q924S7					P49591	P26638		P35638	Q9JLN9
			Q6P2E9	Q3UJB9		Q7Z6E9	P97868					P49682	O88410		P35670	E9Q3L2
			Q6P2M8	Q9QYK9		Q7Z6J0	Q69ZI1					P49715	P53566		P35680	P70677
			Q6P3W2	Q91ZF0		Q7Z6J8	Q8BX13					P49721	Q9R1P3		P35813	P29594
			Q6P4Q7	Q69ZF7		Q7Z6Z7	Q7TMY8					P49736	P97310		P35869	P41242
			Q6P5Z2	Q8K045		Q7Z7E8	Q7TSS2					P49750	Q9R0I7		P35913	Q4JIM5
			Q6P9F7	Q5DU41		Q86T96	Q3U827					P49754	Q5KU39		P35916	Q922K9
			Q6PCT2	Q6PB97		Q86TM6	Q9DBY1					P49755	Q9D1D4		P35968	Q6PB66
			Q6PEY2	#N/A		Q86TU7	Q91WC0					P49759	P22518		P35998	P70315
			Q6PF15	Q9CZ49		Q86U42	Q8CCS6					P49763	P49764		P36382	P55271
			Q6PHR2	Q3U3Q1		Q86U70	P70662					P49767	P97953		P36507	P42859
			Q6PI26	Q7TMX5		Q86UE8	O55047					P49788	#N/A		P36544	P51906
			Q6PID8	Q6PAR0		Q86UQ8	#N/A					P49789	O89106		P36888	P43081
			Q6RW13	Q9WVK0		Q86UW6	#N/A					P49792	Q9ERU9		P36894	P43117
			Q6UW60	P29121		Q86UW7	Q8BYR5					P49795	Q9CX84		P36941	P30557
			Q6UXS9	O08736		Q86V97	#N/A					P49815	Q61037		P36952	Q62053
			Q6UY01	#N/A		Q86VN1	Q91XD6					P49840	Q2NL51		P36955	P43252
			Q6VAB6	Q3UVC0		Q86WT6	Q80X56					P49841	Q9WV60		P36956	P47934
			Q6VVB1	Q8BR37		Q86XK2	Q7TPD1					P49915	Q3THK7		P36957	O35659
			Q6Y2X3	Q921R4		Q86XS8	Q8VEM1					P50213	Q9D6R2		P37088	Q8BMC0
			Q6ZMY6	#N/A		Q86XT4	Q810I2					P50281	P53690		P37108	P54775
			Q6ZN16	A2AQW0		Q86Y01	Q61010					P50395	Q61598		P37173	Q08369
			Q6ZRF8	Q3V3A7		Q86Y13	Q7TPV2					P50402	O08579		P37198	P50220
			Q6ZRV2	Q148V8		Q86YC2	Q3U0P1					P50454	P19324		P37231	P50752
			Q6ZSM3	Q8BGC3		Q86YT6	Q80SY4					P50542	O09012		P37802	Q64343
			Q6ZW61	Q5SUD9		Q8IUG5	#N/A					P50570	P39054		P37840	P30412
			Q709F0	Q80XL6		Q8IUQ4	#N/A					P50591	P50592		P38606	Q60930
			Q70CQ1	Q6P9L4		Q8IUR7	Q9DBR3					P50749	Q8BMS9		P38646	Q9WTU6
			Q719I0	Q8N9S3		Q8IUX4	#N/A					P50914	Q9CR57		P38936	P47809
			Q71DI3	P84228		Q8IVU3	F2Z461					P50990	P42932		P39019	Q922K7
			Q71RC2	Q8BWW4		Q8IVV7	Q9CPY6					P50991	P80315		P39060	Q9JL21
			Q71U36	P68369		Q8IW03	#N/A					P50993	Q6PIE5		P39210	Q8BUD0
			Q7KZ85	Q62383		Q8IWF2	Q3USW5					P51116	Q9WVR4		P40145	Q9R0M1
			Q7L1T6	Q3TDX8		Q8IWQ3	Q69Z98					P51148	P35278		P40227	Q9Z1R2
			Q7L3B6	Q9CZP7		Q8IWV7	O70481					P51149	P51150		P40238	P46414
			Q7L576	Q7TMB8		Q8IWV8	Q6WKZ8					P51151	Q9R0M6		P40306	Q01705
			Q7L5D6	Q9D1H7		Q8IWZ5	Q9D2H5					P51178	Q8R3B1		P40337	P47962
			Q7L5Y6	Q9D0A0		Q8IXB1	Q9DC23					P51397	Q91XC8		P40763	P63325
			Q7L8A9	Q8C1W1		Q8IXJ6	Q8VDQ8					P51398	Q9ER88		P40855	P46935
			Q7Z3S9	#N/A		Q8IXJ9	P59598					P51532	Q3TKT4		P40879	P46938
			Q7Z3Z4	Q8CGT6		Q8IXK0	Q9QWH1					P51571	Q62186		P40926	Q9JKF1
			Q7Z5B4	Q8BPM6		Q8IY31	Q61025					P51610	Q61191		P41002	Q78JT3
			Q7Z5L7	Q7TQ62		Q8IY45	#N/A					P51617	Q62406		P41143	Q61606
			Q7Z5V6	Q148A4		Q8IY92	Q6P1D7					P51648	P47740		P41159	P49650
			Q7Z6J8	Q8BX13		Q8IYE0	#N/A					P51659	P51660		P41182	P47993
			Q7Z6W7	Q9QYI8		Q8IYU2	Q3U0D9					P51681	P51682		P41221	P41047
			Q86SE8	Q80W85		Q8IYW5	Q80XJ2					P51784	Q99K46		P41587	O88335
			Q86SG6	Q91ZR4		Q8IZU0	#N/A					P51790	P51791		P41594	P40224
			Q86SX3	Q3UK37		Q8N1E6	Q8BID8					P51795	Q9WVD4		P41595	P06801
			Q86SX6	Q80Y14		Q8N2K1	Q6P073					P51809	P70280		P41597	Q811J3
			Q86TM6	Q9DBY1		Q8N3Y1	Q8BIA4					P51841	Q5SDA5		P41743	P48356
			Q86UE8	O55047		Q8N461	A2RT62					P51991	Q8BG05		P42166	O70172
			Q86UN3	Q7M6Z0		Q8N4B4	Q5NBU5					P52272	Q9D0E1		P42224	Q04887
			Q86UP8	#N/A		Q8N4F7	#N/A					P52292	P52293		P42226	Q5XJY5
			Q86UU1	Q6PDH0		Q8N531	Q9QXW0					P52565	Q99PT1		P42229	P97494
			Q86V25	Q8C5G2		Q8N5Z5	#N/A					P52597	Q9Z2X1		P42261	Q8CBD1
			Q86V81	O08583		Q8N653	Q9CQ33					P52701	P54276		P42336	Q9CX56
			Q86V97	#N/A		Q8N668	Q8K4M5					P52732	Q6P9P6		P42338	P80316
			Q86VW0	Q80UK0		Q8N680	#N/A					P52789	O08528		P42345	Q6P5H2
			Q86W42	Q5U4D9		Q8N6D2	Q8C432					P53041	Q60676		P42356	Q8CFA2
			Q86X45	O88978		Q8N6M0	Q8K2H2					P53350	Q07832		P42574	Q9JHG7
			Q86X55	Q9WVG6		Q8N6M9	Q9JII7					P53355	Q80YE7		P42575	Q64299
			Q86XP3	Q810A7		Q8N6T7	P59941					P53365	Q8K221		P42679	P16283
			Q86YL7	Q62011		Q8N726	Q64364					P53609	Q8BUY9		P42684	G3X939
			Q86YV6	Q5SUV5		Q8N7E2	#N/A					P53618	Q9JIF7		P42685	Q61056
			Q8IU60	Q9CYC6		Q8N7H5	Q8K2T8					P53621	Q8CIE6		P42704	P28667
			Q8IUQ4	#N/A		Q8N806	Q8BU04					P53675	#N/A		P42768	P49138
			Q8IUR5	Q3UV71		Q8N8N0	Q8BG47					P53805	Q9JHG6		P42772	Q9Z0D9
			Q8IUX1	Q9D1R1		Q8N9B5	Q9QXM1					P53985	P53986		P42858	P41251
			Q8IUZ0	Q91YK0		Q8N9N5	Q8VBU8					P53992	#N/A		P43005	P49282
			Q8IV38	Q3TPE9		Q8NAM6	#N/A					P54105	Q61189		P43080	Q99MD9
			Q8IVD9	Q8R1N4		Q8NAP3	#N/A					P54252	Q9CVD2		P43088	P19096
			Q8IVH4	Q8C7H1		Q8NB14	Q8BW70					P54257	O35668		P43115	Q8R3L8
			Q8IW19	Q9D842		Q8NBZ0	#N/A					P54259	O35126		P43116	P80318
			Q8IW35	Q9CZ62		Q8NC69	Q8BNL5					P54578	Q9JMA1		P43119	Q9JMK2
			Q8IWB1	Q3TNL8		Q8NCP5	Q8R0A2					P54619	O54950		P43155	O88410
			Q8IWD4	Q6PB51		Q8NCQ5	Q9QZN0					P54646	Q8BRK8		P43220	Q0VDU3
			Q8IWL3	Q8K3A0		Q8ND25	Q91V17					P54725	P54726		P43630	Q61164
			Q8IWX7	Q8CGY6		Q8ND90	Q8C1C8					P54826	Q01721		P43657	P53566
			Q8IWZ6	Q8K2G4		Q8NEE6	Q8CDU4					P54840	Q8VCB3		P43686	Q9R1P1
			Q8IX18	Q6PE54		Q8NEG5	Q9D9X6					P54920	Q9DB05		P43694	Q9R1P3
			Q8IXB1	Q9DC23		Q8NER5	Q8K348					P55055	Q60644		P43699	P97310
			Q8IXQ4	Q69ZC8		Q8NEV1	#N/A					P55061	Q9D2C7		P45379	Q9R0G6
			Q8IYD2	Q91XA8		Q8NEZ5	Q78JE5					P55064	Q9WTY4		P45844	P50544
			Q8IZD4	Q3U564		Q8NFY9	Q3UQV5					P55072	Q01853		P45877	Q9Z2H2
			Q8IZP2	#N/A		Q8NG27	O55176					P55084	Q99JY0		P45880	O35491
			Q8N165	Q8QZR7		Q8NHG8	Q71FD5					P55145	Q9CXI5		P45984	P49769
			Q8N183	Q59J78		Q8NHQ1	Q6IQY5					P55209	P28656		P45985	P49772
			Q8N1E6	Q8BID8		Q8NHW3	Q8CF90					P55211	Q8C3Q9		P46087	Q61144
			Q8N1V2	Q5F201		Q8NHY2	Q9R1A8					P55345	Q9R144		P46092	Q2NL51
			Q8N239	#N/A		Q8NHZ8	Q99JP4					P55786	Q11011		P46093	Q9WV60
			Q8N300	Q99LQ4		Q8NI29	Q6DIA9					P55789	P56213		P46094	P49891
			Q8N446	#N/A		Q8TAA3	Q9CWH6					P55795	P70333		P46379	P49919
			Q8N456	Q9CQ07		Q8TAD8	Q8BIZ6					P55851	P70406		P46527	Q61216
			Q8N4N3	Q8R124		Q8TAE8	Q9CR59					P55884	Q8JZQ9		P46531	P50153
			Q8N4Q1	Q8VEA4		Q8TAT6	P60670					P55957	P70444		P46777	Q9CXP8
			Q8N4W6	Q8CHS2		Q8TB52	Q8BJL1					P56159	P97785		P46783	Q61598
			Q8N5D0	Q80ZK9		Q8TBB1	O70263					P56182	P56183		P46934	P97742
			Q8N5G0	#N/A		Q8TBC4	Q8C878					P56192	Q68FL6		P46937	P19324
			Q8N5M1	Q91YY4		Q8TBK6	Q9CX48					P56199	Q3V3R4		P46940	P50462
			Q8N5M4	Q810A3		Q8TBM8	Q149L6					P56524	Q6NZM9		P46952	P39054
			Q8N6L0	Q80VJ8		Q8TC41	D3YYI7					P56537	O55135		P47871	P56380
			Q8N6S4	Q3UX43		Q8TCF1	Q8BFR6					P56589	Q9QXY9		P47900	Q99J95
			Q8N6T3	Q9EPJ9		Q8TCG1	Q8BWY9					P56704	P27467		P47992	O88531
			Q8N6T7	P59941		Q8TCJ0	Q9D2Y6					P56945	Q61140		P48023	P42932
			Q8N7A1	Q80YG3		Q8TCJ2	Q3TDQ1					P56962	Q9D0I4		P48048	P80315
			Q8N7S2	#N/A		Q8TDB6	Q3UIR3					P57678	#N/A		P48061	Q6PIE5
			Q8N807	Q9DAN1		Q8TDR0	Q149C2					P57739	O88552		P48163	P51150
			Q8N812	#N/A		Q8TEB1	Q91VU6					P58004	P58043		P48200	Q9DD03
			Q8N9N5	Q8VBU8		Q8TEB9	Q8BHC7					P58005	Q9CYP7		P48357	Q9ERI2
			Q8N9S9	Q6P8Y7		Q8TEC5	Q8BZT2					P58107	Q8R0W0		P48426	P50992
			Q8NA23	Q9JHB4		Q8TF61	Q6NS60					P58335	Q6DFX2		P48436	Q9WU38
			Q8NA75	#N/A		Q8WTU0	Q9DAF3					P58546	P62774		P48444	Q9WU39
			Q8NB90	Q3UMC0		Q8WU17	Q7TMV1					P59044	Q91WS2		P48506	Q8R3B1
			Q8NBE8	Q6GQU2		Q8WU90	Q3TIV5					P59190	Q8K386		P48552	O54732
			Q8NBP7	Q80W65		Q8WV35	#N/A					P59826	Q80ZU7		P48556	Q6ZQJ5
			Q8NBT0	Q8JZX3		Q8WV44	Q5NCC3					P60174	P17751		P48643	Q61335
			Q8NC44	Q6NS82		Q8WV99	Q91X58					P60410	#N/A		P48681	P51576
			Q8NCD3	Q6PG16		Q8WVD3	Q9CQE0					P60468	Q9CQS8		P48728	P97929
			Q8NER5	Q8K348		Q8WVN8	Q8K2Z8					P60484	O08586		P48736	Q61191
			Q8NEV1	#N/A		Q8WVV5	A4QPC6					P60520	P60521		P48745	P26516
			Q8NFG4	Q8QZS3		Q8WVY7	Q8BGR9					P60660	Q60605		P48751	P51678
			Q8NFI4	#N/A		Q8WVZ9	#N/A					P60709	P60710		P48764	P51680
			Q8NFJ9	Q3V3N7		Q8WW12	Q6P8I4					P60763	P60764		P48995	P51682
			Q8NHL6	#N/A		Q8WWF5	Q9DAH2					P60842	P60843		P49006	O54689
			Q8NHS0	Q9QYI7		Q8WWI1	#N/A					P60866	P60867		P49137	P56484
			Q8NHY5	Q8K572		Q8WWL7	Q810T2					P60880	P60879		P49238	Q9WUT7
			Q8NI36	#N/A		Q8WWX0	Q9D1A4					P60900	Q9QUM9		P49279	P42232
			Q8NI51	A2APF3		Q8WXH4	Q9CQ31					P60903	P08207		P49281	P97414
			Q8NI60	Q60936		Q8WXI3	Q91ZT7					P61006	P55258		P49321	Q9R0A1
			Q8TAA5	O88396		Q8WXJ9	Q8VHP9					P61073	P70658		P49327	P51791
			Q8TAM1	Q9DBI2		Q8WXK1	Q8VHS6					P61201	P61202		P49336	O35454
			Q8TAT6	P60670		Q8WXK3	Q8VBX0					P61289	P61290		P49368	P51829
			Q8TBB1	O70263		Q8WXK4	Q9D738					P61313	Q9CZM2		P49674	Q9DCD0
			Q8TBM8	Q149L6		Q8WY64	Q8BM54					P61353	P61358		P49682	Q9D0E1
			Q8TC44	Q8BHD1		Q8WYK2	P97875					P61421	P51863		P49685	Q62137
			Q8TC59	Q8CDG1		Q8WYL5	Q76I79					P61457	P61458		P49711	Q99PT1
			Q8TCJ0	Q9D2Y6		Q8WZ19	Q8BGV7					P61513	P61514		P49715	O08528
			Q8TCX1	Q8K0T2		Q8WZ73	Q6ZQM0					P61587	P61588		P49720	Q3TRM8
			Q8TD19	Q8K1R7		Q92519	Q8K4K3					P61604	Q64433		P49721	O55183
			Q8TDM6	E9Q9R9		Q92530	Q8BHL8					P61619	P61620		P49736	P47753
			Q8TEB1	Q91VU6		Q92547	Q6ZQF0					P61758	P61759		P49747	P52946
			Q8TEQ6	Q8BX17		Q92575	Q8VCH8					P61812	P27090		P49748	Q60676
			Q8TEU7	#N/A		Q92611	Q925U4					P61916	Q9Z0J0		P49758	Q9R060
			Q8TEX9	Q8VI75		Q92616	E9PVA8					P61960	P61961		P49760	P53568
			Q8TF40	Q68FD7		Q92624	Q9DAX9					P61964	P61965		P49768	Q9JIF7
			Q8WU17	Q7TMV1		Q92630	Q5U4C9					P61978	P61979		P49771	O88700
			Q8WU39	Q9D8I1		Q92734	#N/A					P61981	P61982		P49810	Q9CVD2
			Q8WUH2	Q3UR70		Q92769	P70288					P62081	P62082		P49840	O35668
			Q8WV16	#N/A		Q92783	P70297					P62136	P62137		P49841	P70371
			Q8WVJ2	Q9CQ48		Q92793	P45481					P62191	P62192		P49888	P54285
			Q8WVL7	Q8VE42		Q92794	Q8BZ21					P62195	P62196		P49918	O08532
			Q8WVS4	Q8C761		Q92813	Q9Z1Y9					P62241	P62242		P49959	P54369
			Q8WW12	Q6P8I4		Q92890	P70362					P62244	P62245		P50150	O54950
			Q8WW22	Q9JMC3		Q92900	Q9EPU0					P62249	P14131		P50151	Q8BRK8
			Q8WWF6	O35723		Q92905	O35864					P62258	P62259		P50395	P17156
			Q8WXD5	Q9CX53		Q92918	P70218					P62263	P62264		P50416	Q9Z1W8
			Q8WXH0	Q6ZWQ0		Q92985	P70434					P62266	P62267		P50454	P97370
			Q8WXU2	Q8R368		Q92990	Q8BZM1					P62269	P62270		P50461	Q04646
			Q8WXX5	Q91WN1		Q92993	Q8CHK4					P62277	P62301		P50570	Q60629
			Q8WYK2	P97875		Q92995	Q5BKP2					P62280	P62281		P50583	Q9WTP6
			Q8WZ42	A2ASS6		Q93009	Q6A4J8					P62304	P62305		P50750	Q9Z0K7
			Q8WZ60	Q6V595		Q93034	Q9D5V5					P62306	P62307		P50897	O70200
			Q92499	Q91VR5		Q95460	Q8HWB0					P62308	P62309		P50990	P55012
			Q92526	Q61390		Q969G3	O54941					P62314	P62315		P50991	P59158
			Q92538	#N/A		Q969H0	Q8VBV4					P62316	P62317		P50993	O35226
			Q92569	Q64143		Q969K3	Q99KR6					P62318	P62320		P51149	Q60644
			Q92574	Q9EP53		Q969M7	#N/A					P62424	P12970		P51153	Q61268
			Q92598	Q61699		Q969P5	Q9CPU7					P62491	P62492		P51159	P55065
			Q92611	Q925U4		Q969Q1	Q38HM4					P62701	P62702		P51164	Q9D2C7
			Q92616	E9PVA8		Q969T4	P52483					P62736	P62737		P51168	Q01853
			Q92620	#N/A		Q969U6	Q9QXW2					P62745	P62746		P51170	Q9D1H9
			Q92688	Q9EST5		Q969U7	Q9EST4					P62750	P62751		P51178	P55086
			Q92769	P70288		Q969V3	Q8VCM8					P62753	P62754		P51511	P55088
			Q92793	P45481		Q969V5	Q8VCM5					P62805	P62806		P51530	O08601
			Q92824	Q04592		Q969W9	Q9D7R2					P62820	P62821		P51572	Q8K1X4
			Q92834	Q9R0X5		Q96A37	Q3U9F6					P62826	P62827		P51575	O54826
			Q92900	Q9EPU0		Q96A44	Q8R5B6					P62829	P62830		P51587	P28656
			Q92925	Q99JR8		Q96AE4	Q91WJ8					P62847	P62849		P51610	Q8C3Q9
			Q92935	Q9JKV7		Q96AG3	Q9CQS4					P62851	P62852		P51665	P55264
			Q92990	Q8BZM1		Q96AK3	#N/A					P62861	P62862		P51677	P35582
			Q92993	Q8CHK4		Q96AQ7	P56198					P62877	P62878		P51679	P35584
			Q92995	Q5BKP2		Q96AX9	Q8R516					P62888	P62889		P51681	P56213
			Q93008	P70398		Q96B02	Q8VDW4					P62899	P62900		P51684	P70406
			Q93075	#N/A		Q96B97	Q8R550					P62906	P53026		P51685	Q61559
			Q969G3	O54941		Q96BD6	Q9D5L7					P62913	Q9CXW4		P51686	P56501
			Q969H0	Q8VBV4		Q96BH1	Q9QZR0					P62917	P62918		P51692	Q68FL6
			Q969H8	Q9CPT4		Q96BI3	Q8BVF7					P62937	P17742		P51787	Q3UR32
			Q969T9	P97765		Q96BQ3	#N/A					P62979	P62983		P51788	Q6NZM9
			Q969U7	Q9EST4		Q96BR9	Q9CWH1					P62987	P62984		P51790	O55135
			Q96A04	Q9DA44		Q96CA5	A2AWP0					P62993	Q60631		P51797	P51637
			Q96A83	Q91VF6		Q96CD0	Q8CIG9					P63104	P63101		P51828	Q9QXY9
			Q96AD5	Q8BJ56		Q96CG3	Q793I8					P63146	P63147		P52209	O70361
			Q96AP0	Q5EE38		Q96CJ1	Q91ZD6					P63151	Q6P1F6		P52272	P27467
			Q96AV8	Q6S7F2		Q96CS3	Q3TDN2					P63165	P63166		P52306	P28047
			Q96AY3	Q61576		Q96DX5	Q91ZT8					P63167	P63168		P52333	P56716
			Q96B02	Q8VDW4		Q96DZ1	Q8VEH8					P63172	P51807		P52565	Q9Z0S5
			Q96B67	Q7TPQ9		Q96DZ9	Q9D6G9					P63173	Q9JJI8		P52789	Q61140
			Q96B97	Q8R550		Q96EB6	Q923E4					P63208	Q9WTX5		P52790	Q60670
			Q96BQ3	#N/A		Q96EF6	Q9QZM8					P63241	P63242		P52823	S4R2P9
			Q96BR1	Q9ERE3		Q96EP1	Q810L3					P63244	P68040		P52907	Q8K1T0
			Q96BT3	Q3TJM4		Q96EQ0	Q8VD33					P63279	P63280		P52945	Q8QZZ8
			Q96C01	Q9CR98		Q96EZ8	Q99L90					P67775	P63330		P53041	Q9QWV4
			Q96C12	Q5EBP3		Q96F44	Q99PQ2					P67809	P62960		P53384	Q8K445
			Q96C36	Q922Q4		Q96FA3	Q8C669					P67870	P67871		P53567	P59648
			Q96CP2	Q9CQE9		Q96FZ2	Q8R1M0					P68036	P68037		P53618	Q91WS2
			Q96CT2	Q80T74		Q96G75	Q91YQ7					P68104	P10126		P54132	E9Q5R7
			Q96CU9	Q3TQB2		Q96GD4	O70126					P68366	P68368		P54252	Q7TQA6
			Q96CW5	P58854		Q96GF1	Q91YT2					P68371	P68372		P54257	Q9D2W0
			Q96D09	Q8BUY8		Q96GX9	Q9WVQ5					P68400	Q60737		P54274	P63213
			Q96D15	Q8BH97		Q96HA8	Q80WB5					P68402	Q61206		P54284	Q9CQS8
			Q96DA6	Q9CQV7		Q96HE9	Q8BHE0					P68543	Q99KJ0		P54289	O08586
			Q96DD0	Q8BGI7		Q96HS1	Q8BX10					P68871	#N/A		P54368	P04351
			Q96DX8	Q9ER80		Q96HT8	#N/A					P78344	Q62448		P54619	P60843
			Q96DZ5	B9EHT4		Q96HY6	Q80WW9					P78347	Q9ESZ8		P54646	Q9D7G0
			Q96EK5	Q6ZPU9		Q96IG2	Q9CZV8					P78348	Q6NXK8		P54652	P60897
			Q96EQ0	Q8VD33		Q96IL0	Q9CQW7					P78356	Q80XI4		P54707	Q9QUM9
			Q96EU7	Q9JMG2		Q96IV0	Q9JI78					P78371	P80314		P54709	P55258
			Q96EY1	Q99M87		Q96IX5	Q78IK2					P78380	Q9EQ09		P54710	P70658
			Q96F86	Q8K2D3		Q96J02	Q8C863					P78386	Q9Z2T6		P54756	P61087
			Q96FC9	Q6AXC6		Q96JN2	Q3TVA9					P78406	Q8C570		P54819	P61089
			Q96FJ2	Q9D0M5		Q96JN8	Q5NCX5					P78417	O09131		P55000	P61166
			Q96FT7	Q7TNS7		Q96K19	Q8CBG9					P78527	P97313		P55008	P61205
			Q96FV0	Q9DAP0		Q96KE9	Q8K2J9					P78536	Q9Z0F8		P55011	P61290
			Q96G42	#N/A		Q96L50	#N/A					P78539	Q9R0M3		P55017	P51863
			Q96GD4	O70126		Q96LD4	Q8C0E3					P78540	O08691		P55036	Q9QUI0
			Q96HE7	Q8R180		Q96LR5	Q91W82					P78559	Q9QYR6		P55055	P61620
			Q96I99	Q9Z2I8		Q96M94	A2AAX3					P78563	Q91ZS8		P55056	P61759
			Q96II8	Q8BVU0		Q96M98	Q9DAK2					P79483	#N/A		P55058	P01887
			Q96IZ0	Q925B0		Q96ME1	#N/A					P81534	#N/A		P55061	P27090
			Q96J01	Q8VE80		Q96MP8	Q8BJK1					P81605	#N/A		P55072	Q9Z0J0
			Q96J94	Q9JMB7		Q96NS5	Q8VHS5					P82650	Q9CXW2		P55083	P61924
			Q96JY0	Q8BVN9		Q96P47	Q8VHH5					P82912	Q9DCA2		P55085	P61953
			Q96KC8	Q61712		Q96PM5	Q9CR50					P82933	Q9D7N3		P55087	P61961
			Q96KV7	Q6ZPG2		Q96PU4	Q7TMI3					P82970	Q9JL35		P55157	P61979
			Q96KX2	P70190		Q96PU5	Q8CFI0					P83731	Q8BP67		P55160	P61982
			Q96L12	Q9D9Q6		Q96PV4	Q5DTT8					P84022	Q8BUN5		P55197	P62082
			Q96L46	Q9D7J7		Q96PX1	Q3TEL6					P84077	P84078		P55209	Q8BNY6
			Q96L50	#N/A		Q96Q15	Q8BKX6					P84090	P84089		P55211	P62192
			Q96L91	Q8CHI8		Q96Q27	Q8K0L0					P84098	P84099		P55263	P62196
			Q96LI6	#N/A		Q96Q80	Q9D8K3					P84103	P84104		P55317	P62259
			Q96LL9	P59041		Q96RE7	Q7TSZ8					P85037	P42128		P55318	P62264
			Q96M69	Q9D5S7		Q96RN5	Q924H2					P98082	P98078		P55789	P62334
			Q96M86	#N/A		Q96RU2	Q5I043					P98160	Q05793		P55851	P62342
			Q96M94	A2AAX3		Q96ST3	Q60520					P98170	Q60989		P55899	P62492
			Q96M98	Q9DAK2		Q96SW2	Q8C7D2					P98179	O89086		P55916	Q8BWY3
			Q96MF6	#N/A		Q96T37	Q0VBL3					P99999	P62897		P56192	P62509
			Q96MX6	Q8BGF3		Q96T88	Q8VDF2					Q00005	Q6ZWR4		P56373	P62754
			Q96NJ5	#N/A		Q96TA1	Q8R1F1					Q00325	Q8VEM8		P56524	P62761
			Q96P20	Q8R4B8		Q99081	Q61286					Q00535	P49615		P56537	P62827
			Q96P53	Q8BUB4		Q99426	Q9D1E6					Q00577	P42669		P56539	P62849
			Q96P70	Q91YE6		Q99436	P70195					Q00587	Q91W92		P56589	P62874
			Q96PG8	#N/A		Q99460	Q3TXS7					Q00610	Q68FD5		P56645	P62878
			Q96Q40	Q3V3A1		Q99471	Q9WU28					Q00613	P38532		P56704	P62880
			Q96Q42	Q920R0		Q99496	Q9CQJ4					Q00653	Q9WTK5		P56706	Q9CXW4
			Q96QS6	#N/A		Q99497	Q99LX0					Q00839	Q8VEK3		P56715	Q60631
			Q96RS6	Q6PIP5		Q99527	Q8BMP4					Q01081	Q9D883		P56746	P63094
			Q96RU8	Q8K4K4		Q99558	Q9WUL6					Q01082	Q62261		P56945	P63101
			Q96RY7	E9PY46		Q99615	Q9QYI3					Q01085	P70318		P57059	P63166
			Q96S06	Q3U3R4		Q99619	O88838					Q01094	Q61501		P57103	P51807
			Q96SF2	#N/A		Q99626	P43241					Q01105	Q9EQU5		P57727	Q9WTX5
			Q96SL4	Q99LJ6		Q99627	Q8VBV7					Q01130	Q62093		P57729	Q61012
			Q96T88	Q8VDF2		Q99675	Q8BMJ7					Q01167	Q3UCQ1		P58340	P63216
			Q99426	Q9D1E6		Q99684	P70338					Q01201	Q04863		P58418	Q80SZ7
			Q99436	P70195		Q99708	Q80YR6					Q01484	Q8C8R3		P58549	P68040
			Q99442	Q8BU14		Q99728	O70445					Q01546	Q3UV17		P59044	P35561
			Q99460	Q3TXS7		Q99732	Q9JLJ0					Q01780	P56960		P59046	P62960
			Q99470	Q9DCT5		Q99757	P97493					Q01813	Q9WUA3		P59533	P10126
			Q99471	Q9WU28		Q99871	Q8BKT8					Q01844	Q61545		P59646	Q9Z2I2
			Q99497	Q99LX0		Q99933	Q60739					Q01995	P37804		P59768	P05213
			Q99519	O35657		Q99942	O35445					Q02078	Q60929		P60468	Q60737
			Q99523	Q6PHU5		Q9BPZ3	Q9D6V8					Q02156	P16054		P60484	Q99KJ0
			Q99541	P43883		Q9BQ15	Q8R2Y9					Q02241	E9Q5G3		P60568	P01942
			Q99543	P54103		Q9BQ87	#N/A					Q02413	#N/A		P60842	P97792
			Q99558	Q9WUL6		Q9BQA5	Q8K1K9					Q02487	P55292		P60891	P97797
			Q99614	Q91Z38		Q9BQE4	Q9BCZ4					Q02535	P41133		P60896	Q9ESZ8
			Q99615	Q9QYI3		Q9BQF6	Q8BUH8					Q02543	P62717		P60900	Q62108
			Q99633	Q8BM39		Q9BRK4	Q91YU6					Q02556	P23611		P61006	P80314
			Q99638	Q9Z0F6		Q9BRP4	#N/A					Q02790	P30416		P61073	Q9EQ09
			Q99684	P70338		Q9BRQ0	#N/A					Q02809	Q9R0E2		P61086	Q8C570
			Q99707	A6H5Y3		Q9BRX2	Q80X73					Q02878	P47911		P61088	P81067
			Q99732	Q9JLJ0		Q9BRZ2	Q80VI1					Q02880	Q64511		P61165	O09131
			Q99733	Q78ZA7		Q9BS18	Q8R034					Q02978	Q9CR62		P61204	O35188
			Q99741	O89033		Q9BSJ6	Q8BFY7					Q03135	P49817		P61289	Q9QXX0
			Q99755	P70182		Q9BSL1	Q8VDI7					Q03252	P21619		P61421	P97313
			Q99816	Q61187		Q9BSM1	Q8R023					Q03468	#N/A		P61586	O09030
			Q99832	P80313		Q9BT73	Q9CZH3					Q04206	Q04207		P61619	Q9QYR6
			Q99933	Q60739		Q9BT78	O88544					Q04637	Q6NZJ6		P61758	P70669
			Q99972	O70624		Q9BT88	Q9R0N3					Q04656	Q64430		P61769	Q9Z121
			Q9BPY3	Q8C569		Q9BT92	Q3TVW5					Q04695	Q9QWL7		P61812	P11672
			Q9BPY8	Q8R1H0		Q9BTA9	Q924H7					Q04759	Q02111		P61916	P81117
			Q9BQ04	Q8VE92		Q9BTD8	Q91V81					Q04760	Q9CPU0		P61923	Q9EQ21
			Q9BQ87	#N/A		Q9BTL3	Q9CQY2					Q04837	Q9CYR0		P61952	Q8CE23
			Q9BQ90	Q8VEM9		Q9BUN8	Q99J56					Q04864	P15307		P61960	Q8BUN5
			Q9BQ95	Q9QZH6		Q9BUP3	Q9Z2G9					Q04917	P68510		P61978	P84078
			Q9BQA1	Q99J09		Q9BUZ4	Q61382					Q05086	O08759		P61981	P84084
			Q9BQA9	Q3TYS2		Q9BV68	Q91YL2					Q05397	P34152		P62081	P42128
			Q9BQE3	P68373		Q9BV94	Q8BJT9					Q05513	Q02956		P62166	A2ARV4
			Q9BQE4	Q9BCZ4		Q9BVG8	O35231					Q05516	#N/A		P62191	Q60989
			Q9BQS6	Q9DAM3		Q9BVT8	Q9JMG3					Q05519	#N/A		P62195	Q9WVH3
			Q9BRP1	Q8C5N5		Q9BWF2	Q8VIG6					Q05639	P62631		P62258	Q80XR2
			Q9BRS8	Q8BN59		Q9BWK5	Q8BHZ5					Q05655	P28867		P62263	Q64261
			Q9BRZ2	Q80VI1		Q9BX63	Q5SXJ3					Q05823	Q05921		P62333	P49615
			Q9BS26	Q9D1Q6		Q9BXC9	Q9CWF6					Q06210	P47856		P62341	P42669
			Q9BSI4	Q9QXG9		Q9BXM7	Q99MQ3					Q06265	Q9JHI7		P62491	P50652
			Q9BT09	Q9DAU1		Q9BXS6	Q9ERH4					Q06609	Q08297		P62495	Q68FD5
			Q9BT73	Q9CZH3		Q9BXT8	Q99MV7					Q06787	P35922		P62508	P38532
			Q9BTE1	Q9QZB9		Q9BXU7	Q99MX1					Q06830	P35700		P62753	P23804
			Q9BTE3	Q8R3C0		Q9BXW9	Q80V62					Q07020	P35980		P62760	Q8BVZ1
			Q9BTE6	Q3THG9		Q9BY41	Q8VH37					Q07021	O35658		P62826	Q3UCQ1
			Q9BTT0	P97822		Q9BY78	Q8BUH7					Q07065	Q8BMK4		P62847	Q03347
			Q9BTT6	Q80VQ1		Q9BYJ4	#N/A					Q07157	P39447		P62873	Q9DBT5
			Q9BTW9	Q8BYA0		Q9BYM8	Q9WUB0					Q07325	P18340		P62877	Q8C8R3
			Q9BTY7	Q8C3I8		Q9BYR5	#N/A					Q07666	Q60749		P62879	P26323
			Q9BUF5	Q922F4		Q9BYV2	Q9ERP3					Q07812	Q07813		P62913	Q9CQW9
			Q9BUR4	Q8VC51		Q9BYX4	Q8R5F7					Q07817	Q64373		P62993	Q99246
			Q9BV99	Q8R2R5		Q9BYZ6	Q91V93					Q07820	P97287		P63092	Q01727
			Q9BVA1	Q9CWF2		Q9BZE9	Q8VBT9					Q07954	Q91ZX7		P63104	Q9R0K7
			Q9BVA6	Q8BIX9		Q9BZK7	Q8BHJ5					Q07955	Q6PDM2		P63165	Q61327
			Q9BVC4	Q9DCJ1		Q9BZQ6	Q2HXL6					Q08050	O08696		P63172	P51432
			Q9BVM2	Q8BPA8		Q9BZR9	Q99PJ2					Q08170	Q8VE97		P63208	Q9QUT0
			Q9BVV7	Q8CCM6		Q9BZY9	Q8R0K2					Q08188	Q08189		P63211	P16054
			Q9BW62	Q8K0T4		Q9C005	Q99LT0					Q08209	P63328		P63215	Q9DBG1
			Q9BW71	Q8BLH7		Q9C026	Q8C7M3					Q08211	O70133		P63218	P31938
			Q9BW92	Q3UQ84		Q9C035	#N/A					Q08378	P55937		P63244	Q02858
			Q9BWH6	Q80TE0		Q9C037	#N/A					Q08379	Q921M4		P63252	P30416
			Q9BXA6	Q925K9		Q9C040	Q9ESN6					Q08380	Q07797		P67809	Q80Z19
			Q9BXH1	Q99ML1		Q9C0C9	Q6ZPJ3					Q08554	P55849		P68104	Q02819
			Q9BXJ9	Q80UM3		Q9C0F1	Q5HZK1					Q08945	Q08943		P68106	P32114
			Q9BXM7	Q99MQ3		Q9GZP4	Q8BWR2					Q09013	P54265		P68363	P49817
			Q9BXW4	#N/A		Q9GZP9	Q8BNI4					Q09028	Q60972		P68400	O88393
			Q9BXW9	Q80V62		Q9GZU8	Q91WE2					Q09161	Q3UYV9		P68543	P35396
			Q9BYS8	Q8VDB8		Q9GZX5	#N/A					Q09472	B2RWS6		P69905	P21619
			Q9BYX4	Q8R5F7		Q9GZZ9	Q8VE47					Q09666	#N/A		P78310	Q04207
			Q9BZK7	Q8BHJ5		Q9H0C5	P58544					Q10570	Q9EPU4		P78324	Q6NZJ6
			Q9C029	Q923T7		Q9H0E7	Q8C2S0					Q10589	Q8R2Q8		P78347	O08759
			Q9C0C7	A2AH22		Q9H0F6	Q91WA6					Q12769	Q9Z0W3		P78352	P35831
			Q9C0H6	#N/A		Q9H0H3	Q8R2P1					Q12778	Q9R1E0		P78371	P34152
			Q9C0I9	Q80YS5		Q9H0M0	Q8BZZ3					Q12789	Q8K284		P78380	Q02956
			Q9GZN1	Q9D864		Q9H0P0	Q9D020					Q12797	Q8BSY0		P78395	P35438
			Q9GZQ8	Q9CQV6		Q9H0R8	Q8R3R8					Q12800	Q9ERA0		P78406	P28867
			Q9GZS3	Q9ERF3		Q9H1A4	P53995					Q12809	O35219		P78415	P35235
			Q9GZT9	Q91YE3		Q9H1B7	Q8K3X4					Q12824	Q9Z0H3		P78417	P31266
			Q9GZU8	Q91WE2		Q9H1Y0	Q99J83					Q12841	Q62356		P78423	Q8CFN5
			Q9GZX7	Q9WVE0		Q9H1Z8	Q99LS0					Q12849	Q8C5Q4		P78504	P55144
			Q9H078	Q60649		Q9H270	Q91W86					Q12864	Q9R100		P78527	Q60825
			Q9H0A0	Q8K224		Q9H2C0	Q8CA72					Q12866	Q60805		P78552	P52843
			Q9H0E9	Q8R3B7		Q9H2D6	Q99KW3					Q12905	Q9CXY6		P78559	Q08297
			Q9H0H3	Q8R2P1		Q9H2G9	Q8R2X8					Q12906	Q9Z1X4		P78562	P50608
			Q9H0R8	Q8R3R8		Q9H2K2	Q3UES3					Q12923	Q64512		P80075	P35700
			Q9H0U6	Q9CQL5		Q9H2K8	Q8BYC6					Q12929	Q08509		P80188	Q06831
			Q9H173	Q9EPK6		Q9H2X6	Q9QZR5					Q12931	Q9CQN1		P80294	P18340
			Q9H1K1	Q9D7P6		Q9H354	#N/A					Q12933	P39429		P80297	Q62395
			Q9H1X3	A2ALW5		Q9H3D4	O88898					Q12980	Q8VIJ8		P80303	P97952
			Q9H1Y0	Q99J83		Q9H3F6	Q922M3					Q12981	Q6QD59		P81172	Q07813
			Q9H1Z4	Q91V09		Q9H3S7	Q6PB44					Q12983	O55003		P83859	Q64373
			Q9H239	#N/A		Q9H461	Q61091					Q13011	O35459		P84022	P97287
			Q9H2C0	Q8CA72		Q9H467	Q9CXX9					Q13015	P97783		P84077	Q91ZX7
			Q9H2G4	Q7TQI8		Q9H469	Q91W61					Q13043	Q9JI11		P84085	Q64441
			Q9H2J4	Q8BVF2		Q9H492	Q91VR7					Q13045	Q9JJ28		P85037	P63328
			Q9H3D4	O88898		Q9H4M3	Q8BK26					Q13085	Q5SWU9		P98164	O70133
			Q9H3K6	Q8BGS2		Q9H4P4	Q8BH75					Q13099	Q61371		P98170	Q8CC27
			Q9H3U1	Q99KD5		Q9H672	Q91ZU0					Q13113	Q9CQH0		P98177	Q80UP8
			Q9H3Z4	P60904		Q9H6R0	Q80VY9					Q13114	Q60803		P98194	P21956
			Q9H492	Q91VR7		Q9H6Y7	Q91XF4					Q13126	Q9CQ65		Q00534	Q80TL1
			Q9H4B4	Q60806		Q9H765	Q91ZT9					Q13127	Q8VIG1		Q00535	Q9WV69
			Q9H4B7	A2AQ07		Q9H816	Q8C7W7					Q13131	Q5EG47		Q00577	Q9CR16
			Q9H4P4	Q8BH75		Q9H819	Q9CZJ9					Q13137	A2A6M5		Q00597	O88444
			Q9H511	Q8BWA5		Q9H832	Q3UE37					Q13148	Q921F2		Q00610	Q03526
			Q9H5Y7	Q8C110		Q9H871	Q80YQ8					Q13151	Q9CX86		Q00613	Q91VA0
			Q9H611	Q80SX8		Q9H8Y5	Q80UU1					Q13153	O88643		Q00987	Q80WQ2
			Q9H6R0	Q80VY9		Q9H8Y8	Q99JX3					Q13158	Q61160		Q00G26	P54265
			Q9H6T3	Q9D706		Q9H920	Q8R1Z9					Q13162	O08807		Q01118	Q08274
			Q9H6Y2	Q9CX97		Q9H981	Q8R2S9					Q13188	Q9JI10		Q01167	P16388
			Q9H7B4	Q9CWR2		Q9H992	Q9WV66					Q13191	Q3TTA7		Q01196	B2RWS6
			Q9H7L9	Q8BR65		Q9H9F9	Q80US4					Q13200	Q8VDM4		Q01433	Q8BZF2
			Q9H808	Q9WVB3		Q9H9P5	Q5FWH2					Q13242	Q9D0B0		Q01484	Q5PT53
			Q9H819	Q9CZJ9		Q9H9Q2	Q8BV13					Q13243	O35326		Q01543	Q9JLC6
			Q9H840	Q9CWY4		Q9H9S0	Q80Z64					Q13263	Q62318		Q01628	Q6GQT6
			Q9H853	#N/A		Q9H9V4	Q8BP31					Q13283	P97855		Q01664	Q3U1N2
			Q9H8M1	Q3THF9		Q9HAT0	#N/A					Q13286	Q61124		Q01668	Q9R1E0
			Q9H8S9	Q921Y0		Q9HAU4	A2A5Z6					Q13287	O35309		Q01726	Q8C4J7
			Q9H967	A6PWY4		Q9HAU5	#N/A					Q13291	Q9QUM4		Q01814	Q08460
			Q9H9A6	Q9CRC8		Q9HAW4	Q80YR7					Q13309	Q9Z0Z3		Q01959	Q8BSY0
			Q9H9S0	Q80Z64		Q9HBH7	Q9R224					Q13310	#N/A		Q01970	O35219
			Q9HA92	Q5SUV1		Q9HC16	#N/A					Q13315	Q62388		Q02094	Q02780
			Q9HAV0	P29387		Q9HC29	Q8K3Z0					Q13323	O70337		Q02156	P35436
			Q9HAV4	Q924C1		Q9HCE1	P23249					Q13347	Q9QZD9		Q02297	O35632
			Q9HAV7	Q99LP6		Q9HCE7	Q9CUN6					Q13393	Q9Z280		Q02318	P31230
			Q9HB71	Q9CXW3		Q9HCM9	Q9ESN2					Q13428	O08784		Q02750	Q9Z1X4
			Q9HBG6	Q6NWV3		Q9HCN4	Q8VCE2					Q13451	Q64378		Q02763	Q61572
			Q9HC29	Q8K3Z0		Q9NP62	P70348					Q13461	Q9QY14		Q02790	G5E8K5
			Q9HCN4	Q8VCE2		Q9NPD5	#N/A					Q13464	P70335		Q02817	Q811D0
			Q9HCN8	Q9ESP1		Q9NPD8	Q9CQ37					Q13485	P97471		Q02818	O70274
			Q9HCU5	Q9WUQ2		Q9NPG1	Q61086					Q13488	#N/A		Q02962	P97783
			Q9HCU9	Q99N20		Q9NPJ1	Q9JI70					Q13489	O08863		Q03135	P97393
			Q9HD26	Q8BH60		Q9NQ11	Q9CTG6					Q13490	Q62210		Q03167	Q91X49
			Q9HD89	Q99P87		Q9NQ86	Q80WG7					Q13492	Q7M6Y3		Q03181	Q9JI11
			Q9NNW5	Q99ME2		Q9NQC7	Q80TQ2					Q13496	Q9Z2C5		Q03252	E9Q9K5
			Q9NNZ3	Q9D844		Q9NQL9	Q80WT2					Q13501	Q64337		Q04206	O89091
			Q9NP59	Q9JHI9		Q9NQX5	Q64322					Q13526	Q9QUR7		Q04637	Q5EG47
			Q9NPG3	Q4G0F8		Q9NR28	Q9JIQ3					Q13535	Q9JKK8		Q05086	Q9Z0Y9
			Q9NPH5	Q9JHI8		Q9NR71	Q9JHE3					Q13541	Q60876		Q05209	Q921F2
			Q9NPI6	Q91YD3		Q9NRD1	Q9QZN4					Q13546	Q60855		Q05397	Q9CX86
			Q9NPI8	E9Q5Z5		Q9NRJ3	Q9JIL2					Q13547	O09106		Q05513	O88643
			Q9NPJ1	Q9JI70		Q9NRR5	Q99NB8					Q13561	Q99KJ8		Q05586	Q61160
			Q9NPL8	Q8BUY5		Q9NRX4	Q9DAK9					Q13563	O35245		Q05655	O08807
			Q9NPY3	O89103		Q9NS56	Q80Z37					Q13573	Q9CSN1		Q06124	Q9WVS8
			Q9NQ11	Q9CTG6		Q9NS91	Q9QXK2					Q13576	Q3UQ44		Q06330	Q9JI10
			Q9NQM4	Q3KNI6		Q9NSC5	Q99JP6					Q13586	P70302		Q06413	Q8VDM4
			Q9NQP4	#N/A		Q9NSE2	Q62225					Q13595	Q6PFR5		Q06418	Q01097
			Q9NR12	Q3TJD7		Q9NTX7	Q9CZW6					Q13610	Q99LL5		Q06495	Q921N8
			Q9NR20	Q8BI55		Q9NUW8	Q8BJ37					Q13615	Q8K296		Q06520	Q3TWW8
			Q9NR33	Q9CQ36		Q9NV58	P50636					Q13617	Q9D4H8		Q06609	P97772
			Q9NR64	Q9JI74		Q9NVF7	Q8BIG4					Q13618	Q9JLV5		Q06828	Q9Z1B5
			Q9NR77	P42925		Q9NVI1	Q8K368					Q13619	Q3TCH7		Q06830	P70263
			Q9NRF9	Q9JKP7		Q9NVR0	Q8CE33					Q13625	Q8CG79		Q06945	Q62318
			Q9NRG4	Q8R5A0		Q9NVW2	Q9WTV7					Q13651	Q61727		Q07325	P97855
			Q9NRG9	P58742		Q9NW81	Q9D7K5					Q13685	#N/A		Q07343	P33242
			Q9NRP4	Q8BQU3		Q9NWD9	Q9CWT2					Q13740	Q61490		Q07654	Q61124
			Q9NS00	Q9JJ06		Q9NWF9	P58283					Q13761	Q64131		Q07699	Q6NS65
			Q9NS69	Q9CPQ3		Q9NWT6	Q8BLR9					Q13765	Q60817		Q07812	Q9Z0Z3
			Q9NSE4	Q8BIJ6		Q9NWT8	Q9DCJ7					Q13772	#N/A		Q07817	Q62388
			Q9NU22	#N/A		Q9NWV8	Q3UI43					Q13794	Q9JM54		Q07820	O55188
			Q9NUG6	P59048		Q9NWX5	Q91ZU1					Q13813	P16546		Q07954	P46099
			Q9NUQ3	Q8BHN1		Q9NX18	Q8C6I2					Q13835	P97350		Q07973	O88712
			Q9NV56	Q9DAT2		Q9NXF7	#N/A					Q13867	Q8R016		Q08209	Q61409
			Q9NVA1	Q9CWU6		Q9NXI6	Q9D241					Q13868	Q8VBV3		Q08211	Q9DBX2
			Q9NVH1	Q5U458		Q9NXK8	Q9EPX5					Q13885	Q7TMM9		Q08289	O55222
			Q9NVI1	Q8K368		Q9NXV2	Q8VC57					Q14011	P60824		Q08357	Q03267
			Q9NVM6	Q91WT4		Q9NXW2	Q9QYI4					Q14012	Q91YS8		Q08431	Q61941
			Q9NVP2	Q9DAP7		Q9NYG5	Q9CPX9					Q14103	Q60668		Q08462	Q8C145
			Q9NVR0	Q8CE33		Q9NYY3	P53351					Q14116	P70380		Q08495	Q64378
			Q9NVR5	Q8BPI1		Q9NZ81	Q9CQJ5					Q14142	Q8BVW3		Q08752	P70335
			Q9NVV9	Q8CHW1		Q9NZH4	#N/A					Q14145	Q9Z2X8		Q08828	Q99ML2
			Q9NW82	Q3TWF6		Q9NZH5	#N/A					Q14151	Q80YR5		Q08881	P97471
			Q9NWM8	P59024		Q9NZJ4	Q9JLC8					Q14152	P23116		Q08AH1	Q7M6Y3
			Q9NWS0	Q9CQJ2		Q9NZJ5	Q9Z2B5					Q14168	Q9WV34		Q08AM6	Q64337
			Q9NWZ8	Q8BHE1		Q9NZS9	Q8R079					Q14185	Q8BUR4		Q08E93	Q9QZC1
			Q9NX18	Q8C6I2		Q9P055	Q8BI36					Q14191	O09053		Q09013	Q9JKK8
			Q9NX36	Q8VCE1		Q9P0P0	Q9CY62					Q14203	O08788		Q09019	Q60876
			Q9NX55	Q9CR41		Q9P126	Q9JL99					Q14204	Q9JHU4		Q09470	Q60855
			Q9NXL9	Q2KHI9		Q9P209	Q9D3R3					Q14257	Q8BP92		Q09472	O09106
			Q9NXR8	Q8VEK6		Q9P275	B1AQJ2					Q14315	Q8VHX6		Q0D2K0	P28652
			Q9NXW2	Q9QYI4		Q9P2J3	Q6ZPT1					Q14457	O88597		Q0GE19	Q923T9
			Q9NY65	Q9JJZ2		Q9P2K6	Q8BFQ9					Q14469	P35428		Q0VAA2	Q6PHZ2
			Q9NYB0	Q91VL8		Q9P2N7	Q80TF4					Q14498	Q8VH51		Q10587	Q60867
			Q9NYK1	P58681		Q9P2P5	Q6I6G8					Q14525	Q61897		Q12770	O35245
			Q9NYS7	O54929		Q9UBF1	#N/A					Q14527	Q6PCN7		Q12772	P70302
			Q9NYV8	#N/A		Q9UBF6	Q9WTZ1					Q14562	A2A4P0		Q12778	Q9WTX6
			Q9NZ32	Q9QZB7		Q9UBK2	O70343					Q14568	#N/A		Q12788	Q9JLV5
			Q9NZC2	Q99NH8		Q9UBN7	Q9Z2V5					Q14573	P70227		Q12791	A2A432
			Q9NZD4	Q9CY02		Q9UBS3	Q9QYI6					Q14596	P97432		Q12797	P55014
			Q9NZJ4	Q9JLC8		Q9UBS8	Q9JI90					Q14643	P11881		Q12809	Q61214
			Q9NZJ5	Q9Z2B5		Q9UBV2	Q9Z2G6					Q14653	P70671		Q12857	P97447
			Q9NZL4	Q99P31		Q9UBW8	Q9CZ04					Q14657	Q9CR70		Q12879	Q9WV27
			Q9NZN9	Q924K1		Q9UER7	O35613					Q14677	Q99KN9		Q12891	Q9JM54
			Q9NZQ9	Q9JLH8		Q9UF56	Q9QZN1					Q14683	Q9CU62		Q12894	P16546
			Q9P035	Q8K2C9		Q9UH77	E0CZ16					Q14687	Q3U3C9		Q12904	Q9R1E6
			Q9P0L0	Q9WV55		Q9UH90	P62932					Q14694	P52479		Q12906	Q7TMM9
			Q9P0M6	Q8CCK0		Q9UHC7	Q9QXP6					Q14697	Q8BHN3		Q12948	O35739
			Q9P0N9	Q9D0K0		Q9UHD9	Q9QZM0					Q14721	Q03717		Q12955	Q9Z0Z7
			Q9P0U4	Q9CWW7		Q9UHV2	Q9JL10					Q14764	Q9EQK5		Q12959	Q01815
			Q9P253	Q8R307		Q9UHW5	Q9D3W4					Q14766	Q8CG19		Q12974	P0C605
			Q9P278	Q80TD3		Q9UI30	Q9DCG9					Q14790	O89110		Q13015	Q63959
			Q9P2J3	Q6ZPT1		Q9UII4	#N/A					Q14814	Q63943		Q13017	Q69ZA1
			Q9P2K8	Q9QZ05		Q9UIQ6	Q8C129					Q14839	Q6PDQ2		Q13021	P70380
			Q9P2N4	#N/A		Q9UJP4	Q3U410					Q14964	Q8BHD0		Q13023	P97452
			Q9P2S5	Q9JM98		Q9UJT9	Q5BJ29					Q14966	Q61464		Q13043	Q9Z2X8
			Q9UBD0	#N/A		Q9UJV3	Q9QUS6					Q14995	Q60674		Q13061	Q80X50
			Q9UBF2	Q9QXK3		Q9UJX2	Q8BGZ4					Q14CS0	Q0KL01		Q13118	Q80U72
			Q9UBK8	Q8C1A3		Q9UJX3	Q9WVM3					Q15004	Q9CQX4		Q13131	Q9R0T8
			Q9UBK9	Q9WTZ0		Q9UJX4	Q8BTZ4					Q15029	O08810		Q13133	Q61079
			Q9UBN7	Q9Z2V5		Q9UJX5	Q91W96					Q15042	Q80UJ7		Q13148	O09053
			Q9UBQ6	Q9ES89		Q9UJX6	Q8BZQ7					Q15046	Q99MN1		Q13151	O08788
			Q9UBS3	Q9QYI6		Q9UK22	Q80UW2					Q15050	Q9CYH6		Q13153	P10630
			Q9UBS4	Q99KV1		Q9UK73	Q9Z2G0					Q15051	Q8BP00		Q13158	O08600
			Q9UBU9	Q99JX7		Q9UK96	Q7TQF2					Q15067	Q9R0H0		Q13162	Q8BP92
			Q9UBY9	P35385		Q9UK97	Q8BK06					Q15075	Q8BL66		Q13164	Q9QVP9
			Q9UDY4	Q9D832		Q9UK99	Q9DC63					Q15078	P61809		Q13188	O35465
			Q9UER7	O35613		Q9UKA1	Q8C2S5					Q15084	Q922R8		Q13200	Q8K1Z6
			Q9UF47	Q9CQ94		Q9UKA2	Q8BH70					Q15109	Q62151		Q13224	Q9JIP6
			Q9UFC0	Q8BUI3		Q9UKB1	Q5SRY7					Q15121	Q62048		Q13227	P27601
			Q9UGI6	P58391		Q9UKC9	Q8BH16					Q15139	Q62101		Q13247	G3XA59
			Q9UGK8	Q80YD6		Q9UKL0	Q8CFE3					Q15149	Q9QXS1		Q13255	Q61592
			Q9UGP8	Q8VHE0		Q9UKL3	Q9WUF3					Q15154	Q9R0L6		Q13257	Q91X44
			Q9UGR2	#N/A		Q9UKM7	A2AJ15					Q15181	Q9D819		Q13258	P70419
			Q9UHD1	Q9D1P4		Q9UKT4	Q7TSG3					Q15208	Q91VJ4		Q13263	O88597
			Q9UHD9	Q9QZM0		Q9UKT5	Q8CHQ0					Q15233	Q99K48		Q13283	Q61985
			Q9UHG2	Q9QXV0		Q9UKT6	Q8BFZ4					Q15286	Q6PHN9		Q13285	Q9JJV9
			Q9UHI6	Q9JJY4		Q9UKT7	Q8C4V4					Q15287	Q99M28		Q13286	Q61672
			Q9UHR6	Q9QY66		Q9UKT8	Q60584					Q15311	Q62172		Q13304	A2A4P0
			Q9UHV9	O70591		Q9UKT9	O08900					Q15323	Q61765		Q13309	P97311
			Q9UII4	#N/A		Q9UKV5	Q9R049					Q15334	Q80Y17		Q13315	Q9Z329
			Q9UIM3	O35450		Q9UL17	Q9JKD8					Q15365	P60335		Q13316	P70227
			Q9UJA3	Q9CWV1		Q9UL42	Q8BHK0					Q15366	Q61990		Q13351	P11881
			Q9UJT9	Q5BJ29		Q9UL46	P97372					Q15382	Q921J2		Q13363	Q60790
			Q9UJW0	Q8CBY8		Q9ULC4	Q9DB27					Q15388	Q9DCC8		Q13370	Q61743
			Q9UJY1	Q9JK92		Q9ULK6	Q5DTZ6					Q15393	Q921M3		Q13371	Q8BHN3
			Q9UK45	Q9CQQ8		Q9ULT6	Q5SSZ7					Q15417	Q9DAW9		Q13395	Q03717
			Q9UKB3	Q9R022		Q9ULT8	Q69ZR2					Q15424	D3YXK2		Q13418	Q9QXF8
			Q9UKC9	Q8BH16		Q9ULV1	Q61088					Q15427	Q8QZY9		Q13422	O89110
			Q9UKI8	Q8C0V0		Q9ULV8	Q80XL1					Q15436	Q01405		Q13423	Q61835
			Q9UKN7	Q9QZZ4		Q9ULW2	Q8BKG4					Q15437	Q9D662		Q13433	Q61983
			Q9UKP3	Q9R000		Q9UM11	Q9R1K5					Q15459	Q8K4Z5		Q13451	Q01098
			Q9UKT8	Q60584		Q9UM13	Q8K2H6					Q15465	Q62226		Q13464	Q8BHD0
			Q9UKV5	Q9R049		Q9UM47	Q61982					Q15475	Q62231		Q13470	O35627
			Q9UKV8	Q8CJG0		Q9UMS4	Q99KP6					Q15517	Q7TPC1		Q13485	Q60674
			Q9UKW4	Q9R0C8		Q9UMX0	Q8R317					Q15554	O35144		Q13488	A6H603
			Q9UL15	Q8CI32		Q9UMX1	Q9Z0P7					Q15582	P82198		Q13492	Q7TPQ3
			Q9UL18	Q8CJG1		Q9UMX3	O35425					Q15628	Q3U0V2		Q13501	Q3URD3
			Q9UL58	#N/A		Q9UNE7	Q9WUD1					Q15645	Q3UA06		Q13507	Q99JI4
			Q9UL63	O89050		Q9UNM6	Q9WVJ2					Q15691	Q61166		Q13535	Q9JJK5
			Q9ULJ7	#N/A		Q9UNN5	P54731					Q15717	P70372		Q13541	Q9R0Q4
			Q9ULT8	Q69ZR2		Q9UNS2	O88543					Q15726	Q6Y4S4		Q13546	O08810
			Q9ULV5	Q9R0L1		Q9UNZ2	Q9CZ44					Q15773	Q99KX1		Q13547	Q75N73
			Q9ULV8	Q80XL1		Q9UP38	O70421					Q15796	Q62432		Q13554	O88974
			Q9ULX6	Q9R0L7		Q9UPN9	Q99PP7					Q15797	P70340		Q13555	Q9CYH6
			Q9UMS4	Q99KP6		Q9UPQ4	Q8C006					Q15831	Q9WTK7		Q13557	Q8BP00
			Q9UMS6	Q91YE8		Q9UPS8	Q811D2					Q15836	P63024		Q13562	Q9R0H0
			Q9UMW8	Q9WTV6		Q9UPY5	Q9WTR6					Q15848	Q60994		Q13563	Q8BL66
			Q9UMX0	Q8R317		Q9UPY8	Q6PER3					Q15910	Q61188		Q13586	Q9ERK9
			Q9UN81	P11260		Q9UQF2	Q9WVI9					Q16143	Q91ZZ3		Q13616	P61809
			Q9UNE7	Q9WUD1		Q9Y230	Q9WTM5					Q16186	Q9JKV1		Q13618	Q922R8
			Q9UNF1	#N/A		Q9Y239	Q8BHB0					Q16236	Q60795		Q13620	Q62151
			Q9UNH7	Q6P8X1		Q9Y243	Q9WUA6					Q16288	Q6VNS1		Q13621	Q3USB7
			Q9UNN5	P54731		Q9Y244	Q9CQT5					Q16352	P46660		Q13627	Q8BFP9
			Q9UPY3	Q8R418		Q9Y252	Q9DBU5					Q16526	P97784		Q13642	Q9JK42
			Q9UQ03	Q8BH44		Q9Y263	P27612					Q16527	P97314		Q13733	Q62086
			Q9UQ07	Q9WVS4		Q9Y265	P60122					Q16531	Q3U1J4		Q13772	Q9R0Q7
			Q9UQ13	O88520		Q9Y283	O89019					Q16539	P47811		Q13794	Q99K48
			Q9UQ16	Q8BZ98		Q9Y294	Q9CQE6					Q16543	Q61081		Q13813	O35551
			Q9UQ80	P50580		Q9Y295	P32233					Q16548	Q07440		Q13822	Q05186
			Q9UQ88	#N/A		Q9Y297	Q3ULA2					Q16552	Q62386		Q13885	Q61527
			Q9UQL6	Q9Z2V6		Q9Y2D1	O70191					Q16576	Q60973		Q13886	Q921J2
			Q9Y230	Q9WTM5		Q9Y2D8	Q8VC66					Q16611	O08734		Q13887	Q9DCC8
			Q9Y239	Q8BHB0		Q9Y2J4	Q8K371					Q16620	P15209		Q13936	Q8VCH6
			Q9Y243	Q9WUA6		Q9Y2J8	Q08642					Q16621	Q07279		Q13976	Q921M3
			Q9Y244	Q9CQT5		Q9Y2M5	Q8VCK5					Q16629	Q8BL97		Q14003	Q01730
			Q9Y265	P60122		Q9Y2S7	Q91VA6					Q16630	Q6NVF9		Q14004	Q3UM45
			Q9Y266	O35685		Q9Y2W7	Q9QXT8					Q16637	P97801		Q14028	Q62227
			Q9Y276	Q9CZP5		Q9Y2X8	#N/A					Q16643	Q9QXS6		Q14116	Q64374
			Q9Y285	Q8C0C7		Q9Y385	Q9JJZ4					Q16644	Q3UMW7		Q14137	O35144
			Q9Y287	O89051		Q9Y3C5	Q9QYK7					Q16656	Q9WU00		Q14145	Q61026
			Q9Y294	Q9CQE6		Q9Y3I1	Q3U7U3					Q16658	Q61553		Q14157	Q9JHL1
			Q9Y2G1	Q3UR85		Q9Y3Z3	Q60710					Q16665	Q61221		Q14160	Q62348
			Q9Y2H1	Q7TSE6		Q9Y478	Q9R078					Q16666	#N/A		Q14164	Q64213
			Q9Y2I1	Q80TM9		Q9Y4B4	Q99NG0					Q16718	Q9CPP6		Q14190	Q925J9
			Q9Y2L9	P62046		Q9Y4B6	Q80TR8					Q16740	O88696		Q14191	P26687
			Q9Y2M2	Q8C3L1		Q9Y4E5	Q8C0P7					Q16769	Q9CYK2		Q14203	Q62130
			Q9Y2R0	Q9D2R6		Q9Y4E8	Q8R5H1					Q16778	Q64524		Q14240	Q6Y4S4
			Q9Y2U9	Q4G5Y1		Q9Y4G8	Q8CHG7					Q16822	Q8BH04		Q14249	Q8BFQ3
			Q9Y2Y0	Q9D385		Q9Y4K3	P70196					Q16836	Q61425		Q14257	Q99KX1
			Q9Y2Z0	Q9CX34		Q9Y4L1	Q9JKR6					Q16877	Q6DTY7		Q14289	Q9CYG7
			Q9Y312	Q9D2V5		Q9Y4L5	Q9D0C1					Q16891	Q8CAQ8		Q14318	P70365
			Q9Y375	Q9CWX2		Q9Y4R8	Q9DC40					Q17RB8	D3YY23		Q14330	Q9WTK7
			Q9Y3D7	Q9CQV1		Q9Y508	Q9ET26					Q18PE1	Q18PE0		Q14332	Q64324
			Q9Y3F4	Q9Z1Z2		Q9Y520	Q3TLH4					Q1KMD3	Q00PI9		Q14344	Q60994
			Q9Y3Z3	Q60710		Q9Y572	Q9QZL0					Q29974	#N/A		Q14392	Q64705
			Q9Y458	Q8K402		Q9Y574	Q9WV71					Q2KHT3	Q80U30		Q14393	Q9R1Q9
			Q9Y463	Q9Z188		Q9Y575	Q9WV72					Q2M2I5	A1L317		Q14397	P46638
			Q9Y490	P26039		Q9Y576	Q9WV74					Q2M2I8	Q3UHJ0		Q14435	Q9JKV1
			Q9Y4A5	Q80YV3		Q9Y5A7	P54729					Q2NL82	Q5SWD9		Q14457	Q60795
			Q9Y4E8	Q8R5H1		Q9Y5J3	Q9WV93					Q2TAZ0	Q6P4T0		Q14494	P46718
			Q9Y4L1	Q9JKR6		Q9Y5K5	Q9WUP7					Q2VYF4	Q7TNU7		Q14524	Q8BWW9
			Q9Y4U1	Q9CZD0		Q9Y5L4	P62075					Q30134	#N/A		Q14542	Q91ZQ5
			Q9Y577	Q7TPM3		Q9Y5Q3	P54841					Q30154	#N/A		Q14562	P97784
			Q9Y5B9	Q920B9		Q9Y5V3	Q9QYH6					Q30167	#N/A		Q14566	Q3U1J4
			Q9Y5J7	Q9WV98		Q9Y5Y9	Q6QIY3					Q32P28	Q3V1T4		Q14571	Q3UN16
			Q9Y5J9	P62077		Q9Y618	Q9WU42					Q3KQU3	A2AJI0		Q14573	P47811
			Q9Y5K6	Q9JLQ0		Q9Y675	Q9WU12					Q3MII6	A1A5B6		Q14643	Q61081
			Q9Y5L4	P62075		Q9Y679	P70295					Q3SY84	Q9R0H5		Q14644	Q61139
			Q9Y5M8	P47758		Q9Y6B2	Q9DCR4					Q3V6T2	Q5SNZ0		Q14654	P56388
			Q9Y5T4	Q78YY6		Q9Y6D9	Q9WTX8					Q3ZAQ7	Q78T54		Q14697	O09047
			Q9Y5V3	Q9QYH6		Q9Y6H5	Q99ME3					Q3ZCQ2	#N/A		Q14721	O35943
			Q9Y5X0	Q9CWT3		Q9Y6I7	O54927					Q3ZCQ8	Q9D880		Q14749	O08734
			Q9Y5Y5	Q91XC9		Q9Y6K9	O88522					Q495B1	#N/A		Q14790	Q61146
			Q9Y5Z7	Q9D968		Q9Y6Q9	O09000					Q4G0F5	Q8C0E2		Q14802	O70571
			Q9Y678	Q9QZE5								Q4KMP7	Q8BHL3		Q14916	O09051
			Q9Y6D9	Q9WTX8								Q4VCS5	Q8VHG2		Q14940	Q61221
			Q9Y6E2	Q91VK1								Q53EL6	Q61823		Q14957	Q8K592
			Q9Y6G9	Q8R1Q8								Q53G59	Q8BZM0		Q14964	Q64429
			Q9Y6I3	Q80VP1								Q53GA4	O08969		Q14994	O88693
			Q9Y6I8	Q9JJW0								Q53GQ0	O70503		Q14995	Q921J4
			Q9Y6J0	#N/A								Q53GT1	Q99JN2		Q149M9	Q99MR9
			Q9Y6K1	O88508								Q53H96	Q9DCC4		Q149N8	Q8BH04
			Q9Y6K9	O88522								Q53T59	Q3TC93		Q14BN4	Q62371
			Q9Y6N1	Q6P8I6								Q562E7	Q5ND34		Q15008	Q60673
			Q9Y6R1	O88343								Q562R1	Q8BFZ3		Q15011	Q9JMH6
			Q9Y6X1	Q9Z1W5								Q58FF8	#N/A		Q15014	Q8CAQ8
												Q5BJD5	Q8K1A5		Q15029	Q8BY79
												Q5BKZ1	O88291		Q15043	Q5SUQ9
												Q5C9Z4	Q3UFM5		Q15047	Q6PHN1
												Q5D1E8	Q5D1E7		Q15050	Q91W97
												Q5D862	Q2VIS4		Q15051	Q8BSF5
												Q5H9I0	#N/A		Q15067	Q8JZR6
												Q5H9S7	Q3TUL7		Q15075	P70387
												Q5HYI8	Q9D4V7		Q15077	Q6GQV7
												Q5JT25	#N/A		Q15078	Q7TN12
												Q5JTJ3	Q8BGD8		Q15084	Q80TI0
												Q5JTW2	Q6IRU7		Q15109	Q9D880
												Q5JY77	Q5U4C1		Q15111	Q80T11
												Q5MNZ6	Q9CR39		Q15118	Q9R194
												Q5MNZ9	Q8R3E3		Q15119	Q8K0C8
												Q5QJU3	Q8VD53		Q15165	Q6PGN1
												Q5R372	A6H6A9		Q15185	Q6UJY2
												Q5S007	Q5S006		Q15233	Q5ND04
												Q5SSJ5	Q3TEA8		Q15276	Q6P9J9
												Q5SXM2	Q8BP86		Q15293	Q4KWH5
												Q5T0N5	Q8K012		Q15303	Q8VHG2
												Q5T8D3	Q5XG73		Q15382	Q3TYU2
												Q5T8P6	Q6NZN0		Q15388	Q5XF90
												Q5TA50	Q8BS40		Q15392	Q8C0X2
												Q5TAX3	B2RX14		Q15393	Q5FWH7
												Q5TCZ1	O89032		Q15404	Q3U182
												Q5TF21	Q6NZL0		Q15435	Q9CQZ0
												Q5THJ4	#N/A		Q15466	Q3UNX5
												Q5U5Z8	Q8CDK2		Q15493	Q91VA1
												Q5U651	Q3U0S6		Q15554	Q99JN2
												Q5UIP0	Q6PR54		Q15596	Q8BGY4
												Q5VTL8	Q80SY5		Q15599	Q8K0G5
												Q5VTR2	Q5DTM8		Q15631	Q925G2
												Q5VVQ6	Q8CB27		Q15637	Q5ND34
												Q5VWK5	Q8K4B4		Q15648	Q8VD00
												Q5VYK3	Q6PDI5		Q15672	Q8K3W2
												Q5VZM2	Q6NTA4		Q15678	Q5D1E7
												Q5XKL5	D3YUB6		Q15726	Q2VIS4
												Q5XPI4	Q5XPI3		Q15743	A2AF47
												Q5Y7A7	#N/A		Q15773	Q6IRU7
												Q658Y4	Q3UVG3		Q15785	Q8CE93
												Q66K14	Q5SVR0		Q15788	Q6R0H7
												Q66K74	Q8C052		Q15831	Q7TMA4
												Q66K89	Q8CCE9		Q15833	Q8C9E8
												Q66LE6	Q925E7		Q15848	Q5S006
												Q674R7	Q6EBV9		Q15853	Q3TEA8
												Q676U5	Q8C0J2		Q15904	Q8C142
												Q68DK2	Q5DU37		Q15907	Q9DAD0
												Q6A1A2	#N/A		Q16186	Q5XG73
												Q6DKI1	Q9D8M4		Q16236	Q4VGL6
												Q6DN90	Q8R0S2		Q16342	Q3UGY8
												Q6IAA8	Q9CQ22		Q16378	Q8C206
												Q6ICC9	Q505G4		Q16513	Q6PR54
												Q6IED9	#N/A		Q16518	Q8BYY4
												Q6IQ22	P35283		Q16526	Q91WE6
												Q6IQ32	Q8CHC8		Q16531	Q6A051
												Q6IQ55	Q3UVR3		Q16538	Q5FW52
												Q6KB66	Q0VBK2		Q16539	Q8K2Y0
												Q6N021	Q4JK59		Q16543	Q8VE43
												Q6NT76	Q8BJA3		Q16549	Q8CI59
												Q6NYC1	Q9ERI5		Q16568	Q69ZS8
												Q6NZY4	Q9CYA6		Q16581	Q8C0J2
												Q6P158	Q6P5D3		Q16595	Q923B6
												Q6P1M0	Q91VE0		Q16611	Q5SUE8
												Q6P1N0	Q8K1A6		Q16625	Q9Z1N6
												Q6P2Q9	Q99PV0		Q16654	B2RUR8
												Q6P4A7	Q925N1		Q16661	Q711T7
												Q6P6C2	Q3TSG4		Q16665	Q9CQ22
												Q6PHR2	Q3U3Q1		Q16671	Q925Q3
												Q6PID8	Q6PAR0		Q16678	Q9D5V2
												Q6PJ69	Q8BFW4		Q16695	Q3V1H3
												Q6PKG0	Q6ZQ58		Q16720	Q4JK59
												Q6R327	Q6QI06		Q16739	Q8C779
												Q6UB35	Q3V3R1		Q16763	Q66JT1
												Q6UUV9	Q68ED7		Q16821	Q8BZ36
												Q6UWE0	Q80ZI6		Q16822	Q8BJM5
												Q6UX65	Q9CR48		Q16832	Q6P5D3
												Q6UXB2	Q5UW37		Q16849	Q9D8M3
												Q6UXG2	A2AFS3		Q16875	Q91VE0
												Q6UXH0	Q8R1L8		Q16881	Q8K1A6
												Q6UXN9	Q8BFQ4		Q16891	Q3U3V8
												Q6V0I7	Q2PZL6		Q2M3R5	Q3UJB9
												Q6VEQ5	#N/A		Q2NKJ3	Q69ZF7
												Q6VVB1	Q8BR37		Q2TAC2	Q9D8Y7
												Q6VY07	Q8K212		Q2TB90	Q78IQ7
												Q6XLA1	#N/A		Q2WGJ6	Q8K045
												Q6XPR3	P97347		Q2Y0W8	Q5DU41
												Q6YN16	Q2TPA8		Q30201	Q6PB97
												Q6YP21	Q71RI9		Q3B7T1	Q9CZ49
												Q6ZN16	A2AQW0		Q3KP66	Q3U3Q1
												Q6ZN28	#N/A		Q3KR37	Q6PAR0
												Q6ZNE5	Q8CDJ3		Q3SYB3	Q5IRJ6
												Q6ZNE9	Q3TYX8		Q3ZCQ8	Q8C7G5
												Q6ZNX1	Q9CZV2		Q495M9	Q6P9Z1
												Q6ZS81	#N/A		Q49AN0	Q6TCG8
												Q6ZT07	Q3UYK3		Q49B96	Q5DTL9
												Q709C8	Q8BX70		Q4G0M1	E9Q4F7
												Q70CQ3	Q3UN04		Q4G0N8	Q80UK7
												Q712K3	Q6ZWZ2		Q4G112	Q9CR48
												Q71UI9	Q3THW5		Q4KMQ2	Q9D7S0
												Q71UM5	Q6ZWY3		Q4KWH8	Q8R1L8
												Q7KZF4	Q78PY7		Q4VCS5	Q80YA7
												Q7KZI7	Q05512		Q4VNC0	Q3UVC0
												Q7KZN9	Q8BJ03		Q4VNC1	Q8BR37
												Q7L1V2	Q8BMQ8		Q4ZJI4	Q8K212
												Q7L2E3	Q99PU8		Q504Y0	Q80T03
												Q7L3T8	Q8CFI5		Q53ET0	Q8BZP8
												Q7L4P6	Q8C6D4		Q53FV1	Q3UVU3
												Q7L523	Q80X95		Q53FZ2	Q71RI9
												Q7L7X3	Q5F2E8		Q53GD3	Q9D856
												Q7RTN6	Q3UUJ4		Q53GT1	Q8K299
												Q7Z392	B2RXC1		Q53HC5	A2AQW0
												Q7Z3C6	Q68FE2		Q53HC9	Q8BS35
												Q7Z3J3	#N/A		Q53TN4	Q8C4N4
												Q7Z3S9	#N/A		Q562E7	Q8BGD4
												Q7Z3Y8	Q9Z320		Q5BJF2	Q148V8
												Q7Z434	Q8VCF0		Q5BKY1	Q5PR69
												Q7Z628	Q9Z206		Q5D1E8	B2RQL2
												Q7Z698	Q924S7		Q5D862	Q7TQ32
												Q7Z6E9	P97868		Q5H9I0	Q80XL6
												Q7Z6L1	Q80VP0		Q5JSL3	Q6P9L4
												Q7Z6Z7	Q7TMY8		Q5JTW2	Q3UN04
												Q7Z794	Q6IFZ6		Q5JW98	Q8BG89
												Q86SJ6	Q7TMD7		Q5JWF2	Q3LAC4
												Q86SX3	Q3UK37		Q5NUL3	Q8BP78
												Q86TG1	Q91WN2		Q5R3K3	Q8N9S3
												Q86TI0	Q60949		Q5S007	B5TVM2
												Q86TL0	Q8BGV9		Q5SSJ5	Q8C261
												Q86TM3	#N/A		Q5SW96	P68369
												Q86TM6	Q9DBY1		Q5T5A4	Q78PY7
												Q86U42	Q8CCS6		Q5T8D3	Q05512
												Q86UA1	Q8K2Z2		Q5TA76	Q8BJ03
												Q86UE4	Q80WJ7		Q5TC82	Q3TDX8
												Q86UE8	O55047		Q5TCS8	Q9CZP7
												Q86UT6	Q3TL44		Q5TFQ8	Q8BK03
												Q86V81	O08583		Q5TH69	Q7TMB8
												Q86V97	#N/A		Q5THJ4	Q5MPP0
												Q86VI4	Q91XQ6		Q5TYW1	Q9D1H7
												Q86VN1	Q91XD6		Q5UAW9	Q9D0A0
												Q86VP1	Q3UKC1		Q5UIP0	Q4VC33
												Q86VP3	Q3V3Q7		Q5VTQ0	Q5F2E8
												Q86VP6	Q6ZQ38		Q5VV42	G3XA57
												Q86VR2	Q9CQV4		Q5VV63	Q9WV31
												Q86W42	Q5U4D9		Q5VWP3	Q6PEE3
												Q86WA8	Q9DBN5		Q5W0B1	Q9QX98
												Q86WC4	Q8BGT0		Q641Q3	Q8R139
												Q86WG5	E9PXF8		Q658P3	Q64124
												Q86WH2	Q99P51		Q674X7	Q8CGT6
												Q86WI3	C3VPR6		Q676U5	Q8BKD6
												Q86WV6	Q3TBT3		Q685J3	Q9ESF4
												Q86X55	Q9WVG6		Q687X5	Q7TNH6
												Q86XE0	Q80ZJ7		Q6AI12	Q2TV84
												Q86XT2	Q810I0		Q6EEV6	Q7TQ62
												Q86XT4	Q810I2		Q6FHJ7	Q6PZE0
												Q86Y13	Q7TPV2		Q6GQQ9	P34821
												Q86Y46	Q6NXH9		Q6IA69	Q69ZI1
												Q86Y82	Q9ER00		Q6IAA8	Q8BX13
												Q86YD1	Q91VU8		Q6J4K2	Q32LZ8
												Q86YP4	Q8CHY6		Q6JEL2	Q7TSS2
												Q86YR5	Q6IR34		Q6MZM0	Q91ZR4
												Q86YT6	Q80SY4		Q6N021	Q6F3F9
												Q8IU53	#N/A		Q6NSI4	O08583
												Q8IU60	Q9CYC6		Q6NSJ5	Q6P902
												Q8IUC6	Q80UF7		Q6NUQ1	Q80UK0
												Q8IUD2	Q99MI1		Q6NXT4	Q8VCQ6
												Q8IUR6	Q8CDG5		Q6P158	Q5U4D9
												Q8IVB5	Q8BQ89		Q6P1K1	Q9CQG2
												Q8IVD9	Q8R1N4		Q6P1M0	Q9CXF7
												Q8IVH8	Q99JP0		Q6P1N0	Q9D7K2
												Q8IVP5	Q9DB70		Q6P2D8	Q99KG5
												Q8IVW4	Q8BLF2		Q6P2E9	O88978
												Q8IW41	O54992		Q6P4Q7	Q9D2J4
												Q8IWE5	Q80TQ5		Q6P589	Q9CQS6
												Q8IWQ3	Q69Z98		Q6P5W5	Q8R2E9
												Q8IWT3	Q80TT8		Q6P5Z2	Q9Z2Y3
												Q8IWU6	Q8K007		Q6P9F7	Q80UL9
												Q8IX12	Q8CH18		Q6PCT2	Q5SUV5
												Q8IXB1	Q9DC23		Q6PF15	O88904
												Q8IXH6	Q8CFU8		Q6PHR2	Q8C7R7
												Q8IXJ6	Q8VDQ8		Q6PID8	Q9CYC6
												Q8IXT5	#N/A		Q6PML9	Q7TN58
												Q8IXZ3	Q8BMJ8		Q6Q788	Q1A3B0
												Q8IY31	Q61025		Q6S8J3	Q8K449
												Q8IY81	Q9DBE9		Q6STE5	Q3UV71
												Q8IY95	Q9CXT7		Q6TCH7	Q640N1
												Q8IYI6	Q6PGF7		Q6U841	Q3V3G7
												Q8IYM9	#N/A		Q6UB99	Q91YK0
												Q8IYT8	Q9QY01		Q6UVJ0	Q9D1N2
												Q8IYU2	Q3U0D9		Q6UX65	Q8BZ00
												Q8IYU8	Q8CD10		Q6UX82	Q8R1N4
												Q8IZK6	Q8K595		Q6UXH0	Q9CZ62
												Q8IZL2	#N/A		Q6V1X1	Q3TNL8
												Q8IZQ1	Q6VNB8		Q6VAB6	Q6PB51
												Q8N0V3	Q6P3B9		Q6VVB1	Q80WG5
												Q8N122	Q8K4Q0		Q6VY07	Q8BGG0
												Q8N138	Q9CPZ6		Q6W4X9	Q8K007
												Q8N157	Q8K3E5		Q6W5P4	O70481
												Q8N163	Q8VDP4		Q6XR72	Q8CGY6
												Q8N1F7	Q8BJ71		Q6YP21	Q8CGZ0
												Q8N1G4	Q505F5		Q6ZMH5	O35615
												Q8N1L4	#N/A		Q6ZMJ2	Q8JZN7
												Q8N1N4	#N/A		Q6ZMY6	Q8BG51
												Q8N2C7	Q8BLN6		Q6ZN16	Q8VDQ8
												Q8N2Y8	Q80U22		Q6ZNB7	Q5MJS3
												Q8N386	Q8K1T1		Q6ZP29	Q69ZC8
												Q8N485	Q6P566		Q6ZQN7	Q3TRM4
												Q8N5B7	Q9D6K9		Q6ZRV2	Q8CG46
												Q8N5C8	Q571K4		Q6ZU35	Q80YD1
												Q8N5D0	Q80ZK9		Q6ZVD7	Q91XA8
												Q8N5I4	Q8VBZ0		Q6ZVN8	Q61038
												Q8N5K1	Q9CQB5		Q6ZWK4	Q8CD10
												Q8N5T2	#N/A		Q709F0	Q3UG20
												Q8N682	Q9DC58		Q70CQ1	Q3U564
												Q8N6C7	#N/A		Q70CQ3	G5E8Q8
												Q8N6T7	P59941		Q70YC5	Q8K595
												Q8N726	Q64364		Q70Z35	Q3UQA7
												Q8N884	Q8C6L5		Q70Z53	Q8VCH7
												Q8N8N0	Q8BG47		Q719I0	Q8R1X6
												Q8N8Y2	Q80SY3		Q71H61	Q99N28
												Q8N9N5	Q8VBU8		Q71RS6	Q80SU6
												Q8N9T8	Q8VDQ9		Q71U36	Q8QZR7
												Q8NA03	Q9D3V5		Q7KZF4	Q8BID8
												Q8NAA4	Q6KAU8		Q7KZI7	Q5F201
												Q8NB16	Q9D2Y4		Q7KZN9	Q8BLN6
												Q8NB90	Q3UMC0		Q7L0L9	Q3ULJ0
												Q8NBJ9	Q8CIF6		Q7L1T6	Q56A06
												Q8NC44	Q6NS82		Q7L3B6	Q8K2J0
												Q8NC51	Q9CY58		Q7L4E1	Q9CQ07
												Q8NCA5	Q3TJZ6		Q7L576	Q9D5H4
												Q8NCE2	Q8VEL2		Q7L5A8	Q8R124
												Q8NDN9	Q6NXM2		Q7L5D6	Q5SYH2
												Q8NDT2	Q6PHZ5		Q7L5Y6	Q8R100
												Q8NE62	Q8BJ64		Q7L5Y9	Q80ZK9
												Q8NEB9	Q6PF93		Q7L7X3	Q5XKN4
												Q8NEM7	Q7TT00		Q7L804	Q9JJ48
												Q8NEV1	#N/A		Q7LC44	Q8K4M5
												Q8NEY4	Q99L60		Q7LG56	P59266
												Q8NEZ2	Q8CHS8		Q7RTS3	P59941
												Q8NFD5	E9Q4N7		Q7RTT9	Q9CXD9
												Q8NFG4	Q8QZS3		Q7RTU7	Q80YG3
												Q8NFU7	Q3URK3		Q7Z3Z4	Q80SY3
												Q8NHE4	Q91XE7		Q7Z419	P46097
												Q8NHG7	Q3UZP4		Q7Z429	Q8VBU8
												Q8NHL6	#N/A		Q7Z494	Q6P8Y7
												Q8NHM5	Q6P1G2		Q7Z4N2	Q9JHB4
												Q8NHX9	Q8BWC0		Q7Z5L7	Q4QQM5
												Q8NI08	Q6DFV7		Q7Z5P9	Q8K4Z2
												Q8NI29	Q6DIA9		Q7Z5Y6	A2A9F4
												Q8NI36	#N/A		Q7Z6J0	Q80W65
												Q8TAF3	Q8BH57		Q7Z6J8	Q8JZX3
												Q8TAG9	Q8R313		Q7Z6Z6	Q9CY58
												Q8TAQ2	Q6PDG5		Q7Z7E8	Q3TJZ6
												Q8TAU0	P97334		Q86SG6	Q5NC32
												Q8TB45	Q570Y9		Q86SQ4	Q68ED3
												Q8TB72	Q80U58		Q86UP8	Q32NY4
												Q8TBP0	#N/A		Q86V81	Q3UMR5
												Q8TBX8	Q91XU3		Q86V97	Q6XP49
												Q8TC07	Q9CXF4		Q86VQ3	Q6PF93
												Q8TC71	Q0P557		Q86VW0	B9EJ80
												Q8TCD1	Q91WE4		Q86VZ5	Q704Y3
												Q8TCF1	Q8BFR6		Q86W42	Q8K348
												Q8TCG1	Q8BWY9		Q86W50	Q8K3G9
												Q8TCX1	Q8K0T2		Q86WJ1	Q8QZS3
												Q8TD07	Q9CZQ6		Q86WV5	Q8BHL4
												Q8TD08	Q80Y86		Q86X29	Q3V3N7
												Q8TD19	Q8K1R7		Q86X45	Q91WF3
												Q8TDD5	Q8R4F0		Q86XK7	Q8BWB6
												Q8TDH9	Q8R015		Q86XP6	Q9D4B1
												Q8TDI8	Q8R4P5		Q86YB8	Q8BWC0
												Q8TDN6	Q9DCA5		Q86YM7	Q8K572
												Q8TDX7	Q9ES74		Q86YR7	Q8K5B1
												Q8TDY2	Q9ESK9		Q86YT9	A2APF3
												Q8TEA7	Q8BM85		Q86YV6	Q60936
												Q8TEB1	Q91VU6		Q86Z02	Q8R4H9
												Q8TEM1	Q9QY81		Q8HWS3	Q9DBI2
												Q8TEU7	#N/A		Q8IU60	Q5EBJ4
												Q8TEV9	Q3UMB5		Q8IU68	Q9D8C8
												Q8TEY7	Q8R5K2		Q8IU89	O88741
												Q8TF40	Q68FD7		Q8IUA7	Q8VD66
												Q8TF42	Q8BGG7		Q8IUR5	Q570Y9
												Q8TF66	Q80X72		Q8IUX4	Q8C1Z8
												Q8WTP8	Q9CZI9		Q8IUX7	Q8BHD1
												Q8WTS1	Q9DBL9		Q8IUY3	Q8CDG1
												Q8WTT2	Q8VI84		Q8IUZ0	Q9D8N2
												Q8WTW4	Q9WUE4		Q8IV16	Q8BFR6
												Q8WUD4	Q8R344		Q8IVB4	Q9D2Y6
												Q8WUF5	Q5I1X5		Q8IVD9	Q9CUS9
												Q8WUH2	Q3UR70		Q8IW35	Q8K1R7
												Q8WUM4	Q9WU78		Q8IWB1	Q7TN37
												Q8WUX2	Q9CQG1		Q8IWD4	Q8BPN8
												Q8WV24	Q62392		Q8IWL2	E9Q9R9
												Q8WV44	Q5NCC3		Q8IWT6	Q8R4X1
												Q8WVF1	Q8BHW2		Q8IWU4	Q8VIM0
												Q8WVK2	Q8K194		Q8IWU6	Q6SJQ7
												Q8WVL7	Q8VE42		Q8IWV7	Q80SS6
												Q8WVM8	Q8BRF7		Q8IWX7	Q7TQP3
												Q8WVP5	Q8K288		Q8IWX8	Q9ESK9
												Q8WVT3	Q8K2L8		Q8IX07	Q5FWH3
												Q8WVV4	Q8K4L4		Q8IXI1	Q61009
												Q8WVZ9	#N/A		Q8IXI2	Q5I1X5
												Q8WW32	Q6P8W9		Q8IXJ6	Q8CH62
												Q8WWA0	#N/A		Q8IXL6	Q9CQ48
												Q8WWB5	Q8CHR9		Q8IXQ4	Q8K194
												Q8WWW0	Q5EBH1		Q8IY17	Q8VE42
												Q8WWZ3	Q8VHX2		Q8IY18	Q8C761
												Q8WXF1	Q8R326		Q8IYB8	Q922J9
												Q8WXU2	Q8R368		Q8IYD2	Q9JMC3
												Q8WYH8	Q9D8Y8		Q8IYL9	Q8BHE8
												Q8WYN0	Q8C9S8		Q8IYU8	Q9DAH2
												Q8WZ42	A2ASS6		Q8IZD2	Q9WTX4
												Q8WZA9	Q8VIM9		Q8IZD4	Q9CX80
												Q92185	Q64687		Q8IZF2	Q8K448
												Q92466	Q99J79		Q8IZK6	Q8QZV0
												Q92499	Q91VR5		Q8IZQ5	Q80U28
												Q92520	Q91VU0		Q8IZV5	Q8VHN7
												Q92522	#N/A		Q8N0V5	Q6ZWQ0
												Q92538	#N/A		Q8N0X7	Q91WN1
												Q92558	Q8R5H6		Q8N126	P97875
												Q92574	Q9EP53		Q8N130	Q76I79
												Q92598	Q61699		Q8N165	Q6V595
												Q92609	Q80XQ2		Q8N1E6	Q61313
												Q92611	Q925U4		Q8N1V2	Q91VR5
												Q92616	E9PVA8		Q8N239	Q31125
												Q92621	#N/A		Q8N2C7	Q5RJH6
												Q92622	Q80U62		Q8N335	Q8BH24
												Q92636	O35242		Q8N339	Q91WF7
												Q92734	#N/A		Q8N394	Q64143
												Q92764	Q497I4		Q8N3E9	Q9QZB6
												Q92783	P70297		Q8N456	Q62433
												Q92785	Q61103		Q8N4E7	P61793
												Q92804	#N/A		Q8N4N3	Q8VHT7
												Q92820	Q9Z0L8		Q8N511	O88307
												Q92830	Q9JHD2		Q8N5C1	E9Q401
												Q92831	Q9JHD1		Q8N5D0	P45481
												Q92841	Q501J6		Q8N5M9	P70312
												Q92843	P70345		Q8N5P1	Q9JHD1
												Q92844	P70347		Q8N5Z5	Q9R0X5
												Q92851	#N/A		Q8N668	Q9ES52
												Q92876	#N/A		Q8N6M3	P97798
												Q92896	Q61543		Q8N6T7	P70388
												Q92905	O35864		Q8N6Y2	Q8VI47
												Q92922	P97496		Q8N7A1	Q9QZD4
												Q92928	#N/A		Q8N7Q3	Q9EPU0
												Q92934	Q61337		Q8N8Y2	Q99PN0
												Q92945	Q3U0V1		Q8N9I0	P80560
												Q92954	Q9JM99		Q8N9N5	Q61337
												Q92968	Q9D0K1		Q8N9S9	Q9JM99
												Q92993	Q8CHK4		Q8NA23	Q8BZM1
												Q92995	Q5BKP2		Q8NA75	Q8CHK4
												Q92997	Q61062		Q8NAM6	P70398
												Q93009	Q6A4J8		Q8NAN2	Q9Z1G4
												Q93050	Q9Z1G4		Q8NAU1	Q64518
												Q95IE3	#N/A		Q8NAX2	Q924A4
												Q969E8	Q8C8T8		Q8NBP7	Q8VBV4
												Q969H0	Q8VBV4		Q8NBT0	Q8R1S9
												Q969P5	Q9CPU7		Q8NC51	Q9JK24
												Q969Q0	#N/A		Q8NCA5	Q8CIA5
												Q969Q5	P35290		Q8NCK7	P97765
												Q969S8	Q6P3E7		Q8NDF8	Q9JM95
												Q969T9	P97765		Q8NE01	Q9D024
												Q969V5	Q8VCM5		Q8NE86	Q91VH1
												Q969W9	Q9D7R2		Q8NEA6	Q91WJ8
												Q96A05	Q9D593		Q8NEB9	Q9CQS4
												Q96A33	Q9D024		Q8NEN9	Q5EE38
												Q96A37	Q3U9F6		Q8NER1	Q9CXD6
												Q96A56	Q9QXE4		Q8NER5	Q6S7F2
												Q96A65	O35382		Q8NEU8	Q8R550
												Q96AD5	Q8BJ56		Q8NEV1	Q9CZX5
												Q96AG4	Q922Q8		Q8NFG4	Q3UCV8
												Q96AJ9	O89116		Q8NFJ5	Q9ERE3
												Q96AX1	Q9D2N9		Q8NFJ9	Q8BZN6
												Q96B36	Q9D1F4		Q8NFM4	Q9D9I4
												Q96BM0	#N/A		Q8NFT2	Q9CR98
												Q96BY7	Q80XK6		Q8NG75	Q5EBP3
												Q96C36	Q922Q4		Q8NGA4	Q9D8Y0
												Q96CA5	A2AWP0		Q8NGH5	Q922Q4
												Q96CB9	Q9CZ57		Q8NGH8	Q9CQE9
												Q96CC6	Q6PIX5		Q8NGS4	Q8VEF1
												Q96CF2	Q9D7F7		Q8NHU3	Q99JT6
												Q96CP6	Q8VEF1		Q8NHX9	Q3TDN2
												Q96CS3	Q3TDN2		Q8NHY5	Q80T74
												Q96CV9	Q8K3K8		Q8NI17	P58854
												Q96CW1	P84091		Q8NI36	Q9D882
												Q96CX2	Q6WVG3		Q8NI51	Q8BUY8
												Q96D21	P63032		Q8NI60	Q8BWG9
												Q96DA2	Q8BHC1		Q8TAD4	Q3U2S8
												Q96DM3	Q8VC42		Q8TAM1	Q8BGI7
												Q96DT6	Q811C2		Q8TAM6	Q8BJS8
												Q96DV4	Q8K2M0		Q8TAP8	Q9D8H7
												Q96EB6	Q923E4		Q8TB36	Q6ZPU9
												Q96EE3	Q8R2U0		Q8TB40	Q99M87
												Q96EF0	#N/A		Q8TB45	Q8BWF2
												Q96EP5	Q9JII5		Q8TBZ6	Q8K2D3
												Q96EY1	Q99M87		Q8TC44	Q9DAP0
												Q96EY4	Q9CR02		Q8TC59	D3Z1Q2
												Q96EY5	Q78HU3		Q8TCE6	Q9Z2E9
												Q96F24	Q8VCQ3		Q8TCF1	O70126
												Q96F44	Q99PQ2		Q8TCJ0	Q8BZH0
												Q96FQ6	Q9D708		Q8TCT6	Q8R180
												Q96FX7	Q80XC2		Q8TD19	P97299
												Q96FZ7	P0C0A3		Q8TD23	Q9JM62
												Q96G23	Q924Z4		Q8TD43	Q8BVU0
												Q96G97	Q9Z2E9		Q8TDJ6	Q8VE80
												Q96GA3	Q6NSQ7		Q8TDM6	Q80UE6
												Q96GC9	Q99KU0		Q8TDN7	Q9JMB7
												Q96GD4	O70126		Q8TDQ0	Q8CI04
												Q96GF1	Q91YT2		Q8TDQ1	Q99LM2
												Q96GM8	Q9D2E2		Q8TDU6	Q5NCX5
												Q96GQ7	Q921N6		Q8TDV5	Q8VHP6
												Q96H20	Q9CZ28		Q8TDY2	Q8BVN9
												Q96H79	Q8BFR1		Q8TE85	Q9Z148
												Q96HR8	Q3UMQ8		Q8TEP8	Q91YE2
												Q96HS1	Q8BX10		Q8WTV0	Q6ZPG2
												Q96IG2	Q9CZV8		Q8WUF5	Q8CIP4
												Q96IJ6	Q922H4		Q8WV07	Q8CHI8
												Q96IX5	Q78IK2		Q8WVJ2	Q91ZE9
												Q96IZ0	Q925B0		Q8WVK2	Q8BX51
												Q96JC1	Q8R5L3		Q8WVL7	Q9DA37
												Q96JK2	Q80T85		Q8WVS4	Q91VT1
												Q96KA5	Q8BXA5		Q8WVX9	Q8CID3
												Q96KP1	Q9D4H1		Q8WW22	Q8BJK1
												Q96KQ4	Q62415		Q8WWC4	E9Q5K9
												Q96KQ7	Q9Z148		Q8WWF5	Q925N2
												Q96L21	P86048		Q8WWG1	Q8BYK4
												Q96LA8	Q6NZB1		Q8WWM9	Q80XD8
												Q96LC9	Q91ZE9		Q8WWZ7	Q91ZV0
												Q96LT7	Q6DFW0		Q8WXF8	Q8CFI0
												Q96M98	Q9DAK2		Q8WXG6	Q920R0
												Q96MN2	#N/A		Q8WXG9	Q9D8K3
												Q96MP8	Q8BJK1		Q8WXH0	Q9JIP4
												Q96N67	Q8R1A4		Q8WXX5	O88634
												Q96NH3	Q3URV1		Q8WYK2	Q8C1Z7
												Q96NL1	Q8BQU7		Q8WYL5	Q99ML8
												Q96NR8	Q8BYK4		Q8WZ60	Q8K0D5
												Q96P20	Q8R4B8		Q92481	Q8C078
												Q96P70	Q91YE6		Q92499	Q5I043
												Q96PG8	#N/A		Q92504	Q8CFZ5
												Q96PK6	Q8C2Q3		Q92538	Q6R891
												Q96PU5	Q8CFI0		Q92540	Q924W5
												Q96PY6	P51954		Q92544	Q8K4J0
												Q96QB1	Q9R0Z9		Q92562	Q60520
												Q96QE5	Q5SSK3		Q92569	Q0VBL3
												Q96QG7	Q9Z2D0		Q92570	Q9D071
												Q96QH2	Q6BCL1		Q92581	Q3UJU9
												Q96QK1	Q9EQH3		Q92597	Q8JZM8
												Q96QR8	O35295		Q92620	Q9QXD1
												Q96QT4	Q923J1		Q92633	Q9D1E6
												Q96RG2	Q8CEE6		Q92664	P70195
												Q96RL7	Q5H8C4		Q92673	Q3TXS7
												Q96RR1	Q8CIW5		Q92734	Q9WU28
												Q96RR4	Q8C078		Q92736	Q6PHU5
												Q96RU3	Q80TY0		Q92793	P43883
												Q96RU7	Q8K4K2		Q92819	Q9WUL6
												Q96S15	Q8CFJ9		Q92831	Q68FH0
												Q96S99	Q3TB82		Q92834	Q9JJX6
												Q96SI9	Q91WM1		Q92835	Q9QZE7
												Q96ST3	Q60520		Q92851	Q91Z38
												Q96T37	Q0VBL3		Q92859	O35129
												Q96T51	Q8BIJ7		Q92878	Q8BLG2
												Q96T53	P0C7A3		Q92887	O70445
												Q96T88	Q8VDF2		Q92889	O70460
												Q96TA2	O88967		Q92900	Q78ZA7
												Q96TC7	Q3UJU9		Q92911	P70182
												Q99437	Q91V37		Q92932	P97493
												Q99459	Q6A068		Q92934	Q8R420
												Q99497	Q99LX0		Q92954	P97468
												Q99538	O89017		Q92990	P97481
												Q99541	P43883		Q92993	Q60739
												Q99551	#N/A		Q93008	Q62420
												Q99567	Q8CEC0		Q93038	O70624
												Q99570	Q8VD65		Q93050	Q9Z0J7
												Q99615	Q9QYI3		Q93084	Q8VCX5
												Q99623	O35129		Q93086	Q9D6V8
												Q99683	O35099		Q969E3	Q8BX32
												Q99689	Q8K0X8		Q969H0	Q99P68
												Q99700	O70305		Q969I6	Q9CRC0
												Q99704	P97465		Q969Q6	Q9BCZ4
												Q99714	O08756		Q969S0	O35681
												Q99717	P97454		Q969T9	Q8VD37
												Q99720	O55242		Q969X2	Q9Z0Z4
												Q99729	Q99020		Q96A33	Q9ET78
												Q99732	Q9JLJ0		Q96A54	Q8K3R3
												Q99733	Q78ZA7		Q96AE4	Q2HJ10
												Q99747	Q9CWZ7		Q96AG3	Q8C5N5
												Q99814	P97481		Q96AP0	Q8VEH6
												Q99816	Q61187		Q96AQ8	Q9D1Q6
												Q99832	P80313		Q96AV8	Q9QXG9
												Q99836	P22366		Q96B97	Q8C5L6
												Q99848	Q9D903		Q96BK5	Q8R0W6
												Q99873	Q9JIF0		Q96BN8	Q8R3C0
												Q99880	#N/A		Q96BQ3	Q80VQ1
												Q99933	Q60739		Q96BR1	Q8C3I8
												Q99961	Q62419		Q96BY6	Q922F4
												Q99969	Q9DD06		Q96BZ9	Q99J56
												Q9BPW8	O55125		Q96C01	Q8VC51
												Q9BPX6	Q8VCX5		Q96C12	Q61382
												Q9BPZ3	Q9D6V8		Q96C19	Q6GQS1
												Q9BQ04	Q8VE92		Q96C36	Q8R2R5
												Q9BQ67	Q810D6		Q96CP2	Q9DCJ1
												Q9BQA1	Q99J09		Q96CP6	Q8BPA8
												Q9BQE3	P68373		Q96CP7	Q9JLJ5
												Q9BQG0	Q7TPV4		Q96CS3	Q9D6K8
												Q9BQS8	Q8VDC1		Q96CT2	O70491
												Q9BRA2	Q9CQM5		Q96CW5	Q99P27
[truncated: 431 more rows]

## Sheet: Age-dysregulated oocyte IDs
Proteins dysregulated in aged oocytes
UniProt accessions	Gene ID	Protein name
P07901	Hsp90aa1	Heat shock protein HSP 90-alpha
P11499	Hsp90ab1	Heat shock protein HSP 90-beta
Q3U1J4	Ddb1	DNA damage-binding protein 1
P08113	Hsp90b1	Endoplasmin
Q61316	Hspa4	Heat shock 70 kDa protein 4
Q7TPR4	Actn1	Alpha-actinin-1
P19096	Fasn	Fatty acid synthase
Q6PB66	Lrpprc	Leucine-rich PPR motif-containing protein, mitochondrial
P58252	Eef2	Elongation factor 2
P27773	Pdia3	Protein disulfide-isomerase A3
Q01853	Vcp	Transitional endoplasmic reticulum ATPase
P20029	Hspa5	Endoplasmic reticulum chaperone BiP
Q8BL66	Eea1	Early endosome antigen 1
Q60864	Stip1	Stress-induced-phosphoprotein 1
Q8CGC7	Eprs1	Bifunctional glutamate/proline--tRNA ligase
P38647	Hspa9	Stress-70 protein, mitochondrial
P42932	Cct8	T-complex protein 1 subunit theta
P20152	Vim	Vimentin
P35564	Canx	Calnexin
Q02053	Uba1	Ubiquitin-like modifier-activating enzyme 1
Q9JKF1	Iqgap1	Ras GTPase-activating-like protein IQGAP1
Q62167	Ddx3x	ATP-dependent RNA helicase DDX3X
P80318	Cct3	T-complex protein 1 subunit gamma
Q8VDM4	Psmd2	26S proteasome non-ATPase regulatory subunit 2
P97311	Mcm6	DNA replication licensing factor MCM6
P80314	Cct2	T-complex protein 1 subunit beta
Q9WTX6	Cul1	Cullin-1
P09405	Ncl	Nucleolin
P97310	Mcm2	DNA replication licensing factor MCM2
P25206	Mcm3	DNA replication licensing factor MCM3
P14211	Calr	Calreticulin
P30416	Fkbp4	Peptidyl-prolyl cis-trans isomerase FKBP4
P08003	Pdia4	Protein disulfide-isomerase A4
P80316	Cct5	T-complex protein 1 subunit epsilon
P17182	Eno1	Alpha-enolase
P60843	Eif4a1	Eukaryotic initiation factor 4A-I
P80315	Cct4	T-complex protein 1 subunit delta
Q03265	Atp5f1a	ATP synthase subunit alpha, mitochondrial
O88342	Wdr1	WD repeat-containing protein 1
P16125	Ldhb	L-lactate dehydrogenase B chain
P49717	Mcm4	DNA replication licensing factor MCM4
Q9JIF7	Copb1	Coatomer subunit beta
P10126	Eef1a1	Elongation factor 1-alpha 1
P29341	Pabpc1	Polyadenylate-binding protein 1
O55029	Copb2	Coatomer subunit beta'
Q8VDN2	Atp1a1	Sodium/potassium-transporting ATPase subunit alpha-1
Q6P5F9	Xpo1	Exportin-1
P62259	Ywhae	14-3-3 protein epsilon
P46935	Nedd4	E3 ubiquitin-protein ligase NEDD4
P26443	Glud1	Glutamate dehydrogenase 1, mitochondrial
Q3TXS7	Psmd1	26S proteasome non-ATPase regulatory subunit 1
Q7TMM9	Tubb2a	Tubulin beta-2A chain
P26041	Msn	Moesin
Q8VIJ6	Sfpq	Splicing factor, proline- and glutamine-rich
Q8BH04	Pck2	Phosphoenolpyruvate carboxykinase [GTP], mitochondrial
P46471	Psmc2	26S proteasome regulatory subunit 7
P49718	Mcm5	DNA replication licensing factor MCM5
P35700	Prdx1	Peroxiredoxin-1
O88844	Idh1	Isocitrate dehydrogenase [NADP] cytoplasmic
Q61881	Mcm7	DNA replication licensing factor MCM7
Q91VR5	Ddx1	ATP-dependent RNA helicase DDX1
P62196	Psmc5	26S proteasome regulatory subunit 8
P50247	Ahcy	Adenosylhomocysteinase
P14685	Psmd3	26S proteasome non-ATPase regulatory subunit 3
P63101	Ywhaz	14-3-3 protein zeta/delta
O08528	Hk2	Hexokinase-2
P80317	Cct6a	T-complex protein 1 subunit zeta
Q78PY7	Snd1	Staphylococcal nuclease domain-containing protein 1
P68040	Rack1	Receptor of activated protein C kinase 1
Q9EPL9	Acox3	Peroxisomal acyl-coenzyme A oxidase 3
P56480	Atp5f1b	ATP synthase subunit beta, mitochondrial
P48962	Slc25a4	ADP/ATP translocase 1
P51881	Slc25a5	ADP/ATP translocase 2
Q9QZE5	Copg1	Coatomer subunit gamma-1
P19324	Serpinh1	Serpin H1
Q61753	Phgdh	D-3-phosphoglycerate dehydrogenase
Q922F4	Tubb6	Tubulin beta-6 chain
Q9CZ13	Uqcrc1	Cytochrome b-c1 complex subunit 1, mitochondrial
P62334	Psmc6	26S proteasome regulatory subunit 10B
P62908	Rps3	40S ribosomal protein S3
Q04447	Ckb	Creatine kinase B-type
Q8BG32	Psmd11	26S proteasome non-ATPase regulatory subunit 11
Q99JI4	Psmd6	26S proteasome non-ATPase regulatory subunit 6
P08249	Mdh2	Malate dehydrogenase, mitochondrial
P35486	Pdha1	Pyruvate dehydrogenase E1 component subunit alpha, somatic form, mitochondrial
Q9D6F9	Tubb4a	Tubulin beta-4A chain
P61982	Ywhag	14-3-3 protein gamma [Cleaved into: 14-3-3 protein gamma, N-terminally processed]
Q9CR16	Ppid	Peptidyl-prolyl cis-trans isomerase D
O35286	Dhx15	Pre-mRNA-splicing factor ATP-dependent RNA helicase DHX15
Q9QYJ0	Dnaja2	DnaJ homolog subfamily A member 2
Q91VD9	Ndufs1	NADH-ubiquinone oxidoreductase 75 kDa subunit, mitochondrial
Q9WTX5	Skp1	S-phase kinase-associated protein 1
Q61937	Npm1	Nucleophosmin
P11440	Cdk1	Cyclin-dependent kinase 1
O08796	Eef2k	Eukaryotic elongation factor 2 kinase
Q62351	Tfrc	Transferrin receptor protein 1
Q8BK64	Ahsa1	Activator of 90 kDa heat shock protein ATPase homolog 1
O35129	Phb2	Prohibitin-2
Q68FL6	Mars1	Methionine--tRNA ligase, cytoplasmic
Q9WVK4	Ehd1	EH domain-containing protein 1
Q9DB77	Uqcrc2	Cytochrome b-c1 complex subunit 2, mitochondrial
P62192	Psmc1	26S proteasome regulatory subunit 4
P60122	Ruvbl1	RuvB-like 1
Q8BWY3	Etf1	Eukaryotic peptide chain release factor subunit 1
O08749	Dld	Dihydrolipoyl dehydrogenase, mitochondrial
O35887	Calu	Calumenin
Q9WV55	Vapa	Vesicle-associated membrane protein-associated protein A
P54823	Ddx6	Probable ATP-dependent RNA helicase DDX6
Q02819	Nucb1	Nucleobindin-1
P67778	Phb	Prohibitin
P70296	Pebp1	Phosphatidylethanolamine-binding protein 1
Q9DBJ1	Pgam1	Phosphoglycerate mutase 1
Q922R8	Pdia6	Protein disulfide-isomerase A6
P17879	Hspa1b	Heat shock 70 kDa protein 1B
P97855	G3bp1	Ras GTPase-activating protein-binding protein 1
Q9CXW3	Cacybp	Calcyclin-binding protein
Q8BZM1	Glmn	Glomulin
P00920	Ca2	Carbonic anhydrase 2
Q60930	Vdac2	Voltage-dependent anion-selective channel protein 2
Q9JMC3	Dnaja4	DnaJ homolog subfamily A member 4
Q9Z2I0	Letm1	Mitochondrial proton/calcium exchanger protein
Q9D051	Pdhb	Pyruvate dehydrogenase E1 component subunit beta, mitochondrial
O55234	Psmb5	Proteasome subunit beta type-5
P51150	Rab7a	Ras-related protein Rab-7a
Q9DCD0	Pgd	6-phosphogluconate dehydrogenase, decarboxylating
P63085	Mapk1	Mitogen-activated protein kinase 1
Q61171	Prdx2	Peroxiredoxin-2
Q60676	Ppp5c	Serine/threonine-protein phosphatase 5
Q3UM45	Ppp1r7	Protein phosphatase 1 regulatory subunit 7
P31230	Aimp1	Aminoacyl tRNA synthase complex-interacting multifunctional protein 1
P23475	Xrcc6	X-ray repair cross-complementing protein 6
P24369	Ppib	Peptidyl-prolyl cis-trans isomerase B
P46638	Rab11b	Ras-related protein Rab-11B
Q8K224	Nat10	RNA cytidine acetyltransferase
P47962	Rpl5	60S ribosomal protein L5
Q80WQ2	Vac14	Protein VAC14 homolog
O08709	Prdx6	Peroxiredoxin-6
Q9CVB6	Arpc2	Actin-related protein 2/3 complex subunit 2
P15864	H1-2	Histone H1.2
Q8R050	Gspt1	Eukaryotic peptide chain release factor GTP-binding subunit ERF3A
Q9WVA4	Tagln2	Transgelin-2
P26369	U2af2	Splicing factor U2AF 65 kDa subunit
Q61081	Cdc37	Hsp90 co-chaperone Cdc37
Q9Z2U0	Psma7	Proteasome subunit alpha type-7
Q9Z2U1	Psma5	Proteasome subunit alpha type-5
Q9QUM9	Psma6	Proteasome subunit alpha type-6
Q8BFZ9	Erlin2	Erlin-2
P48758	Cbr1	Carbonyl reductase [NADPH] 1
Q9Z2V5	Hdac6	Histone deacetylase 6
O55106	Strn	Striatin
P28474	Adh5	Alcohol dehydrogenase class-3
P43274	H1-4	Histone H1.4
P84084	Arf5	ADP-ribosylation factor 5
O09106	Hdac1	Histone deacetylase 1
P15532	Nme1	Nucleoside diphosphate kinase A
P47753	Capza1	F-actin-capping protein subunit alpha-1
P49615	Cdk5	Cyclin-dependent-like kinase 5
O55135	Eif6	Eukaryotic translation initiation factor 6
P28658	Atxn10	Ataxin-10
Q9WUR9	Ak4	Adenylate kinase 4, mitochondrial
Q91YD3	Dcp1a	mRNA-decapping enzyme 1A
Q9Z1R2	Bag6	Large proline-rich protein BAG6
Q3KNM2	Marchf5	E3 ubiquitin-protein ligase MARCHF5
P63037	Dnaja1	DnaJ homolog subfamily A member 1
Q64374	Rgn	Regucalcin
Q9D1P4	Chordc1	Cysteine and histidine-rich domain-containing protein 1
P28352	Apex1	DNA-
Q9R1P4	Psma1	Proteasome subunit alpha type-1
O70435	Psma3	Proteasome subunit alpha type-3
Q8BIJ6	Iars2	Isoleucine--tRNA ligase, mitochondrial
Q60649	Clpb	Caseinolytic peptidase B protein homolog
O54692	Zw10	Centromere/kinetochore protein zw10 homolog
P62874	Gnb1	Guanine nucleotide-binding protein G
P62960	Ybx1	Y-box-binding protein 1
P84078	Arf1	ADP-ribosylation factor 1
O08807	Prdx4	Peroxiredoxin-4
O70251	Eef1b	Elongation factor 1-beta
Q9D706	Rpap3	RNA polymerase II-associated protein 3
Q9ESX5	Dkc1	H/ACA ribonucleoprotein complex subunit DKC1
Q91WN1	Dnajc9	DnaJ homolog subfamily C member 9
P63028	Tpt1	Translationally-controlled tumor protein
Q05186	Rcn1	Reticulocalbin-1
Q8K0D5	Gfm1	Elongation factor G, mitochondrial
P03958	Ada	Adenosine deaminase
P26450	Pik3r1	Phosphatidylinositol 3-kinase regulatory subunit alpha
Q9R1P0	Psma4	Proteasome subunit alpha type-4
Q9CQM9	Glrx3	Glutaredoxin-3
P27641	Xrcc5	X-ray repair cross-complementing protein 5
P61087	Ube2k	Ubiquitin-conjugating enzyme E2 K
P97452	Bop1	Ribosome biogenesis protein BOP1
P28271	Aco1	Cytoplasmic aconitate hydratase
O54984	Get3	ATPase GET3
P62880	Gnb2	Guanine nucleotide-binding protein G
P56959	Fus	RNA-binding protein FUS
P83741	Wnk1	Serine/threonine-protein kinase WNK1
P28656	Nap1l1	Nucleosome assembly protein 1-like 1
P09671	Sod2	Superoxide dismutase [Mn], mitochondrial
Q9D7X8	Ggct	Gamma-glutamylcyclotransferase
Q99MR3	Slc12a9	Solute carrier family 12 member 9
P51174	Acadl	Long-chain specific acyl-CoA dehydrogenase, mitochondrial
Q921F2	Tardbp	TAR DNA-binding protein 43
Q9D1Q6	Erp44	Endoplasmic reticulum resident protein 44
P62827	Ran	GTP-binding nuclear protein Ran
P99027	Rplp2	60S acidic ribosomal protein P2
P61089	Ube2n	Ubiquitin-conjugating enzyme E2 N
O70252	Hmox2	Heme oxygenase 2
Q9D1E6	Tbcb	Tubulin-folding cofactor B
Q99PT1	Arhgdia	Rho GDP-dissociation inhibitor 1
Q9Z2A0	Pdpk1	3-phosphoinositide-dependent protein kinase 1
Q91WE2	Psme3ip1	PSME3-interacting protein
Q8CD10	Micu2	Calcium uptake protein 2, mitochondrial
Q9CRC8	Lrrc40	Leucine-rich repeat-containing protein 40
Q9WU28	Pfdn5	Prefoldin subunit 5
Q8R180	Ero1a	ERO1-like protein alpha
Q01768	Nme2	Nucleoside diphosphate kinase B
Q3THE2	Myl12b	Myosin regulatory light chain 12B
O70456	Sfn	14-3-3 protein sigma
Q9D7G0	Prps1	Ribose-phosphate pyrophosphokinase 1
Q922Q4	Pycr2	Pyrroline-5-carboxylate reductase 2
P07724	Alb	Serum albumin
O35344	Kpna3	Importin subunit alpha-4
Q3TWW8	Srsf6	Serine/arginine-rich splicing factor 6
Q9D832	Dnajb4	DnaJ homolog subfamily B member 4
Q9R1P1	Psmb3	Proteasome subunit beta type-3
Q9ERF3	Wdr61	WD repeat-containing protein 61
P10605	Ctsb	Cathepsin B
O09131	Gsto1	Glutathione S-transferase omega-1
P26516	Psmd7	26S proteasome non-ATPase regulatory subunit 7
P20108	Prdx3	Thioredoxin-dependent peroxide reductase, mitochondrial
O08915	Aip	AH receptor-interacting protein
P63073	Eif4e	Eukaryotic translation initiation factor 4E
Q60692	Psmb6	Proteasome subunit beta type-6
P61759	Vbp1	Prefoldin subunit 3
Q921J4	Ube2s	Ubiquitin-conjugating enzyme E2 S
Q62348	Tsn	Translin
Q9R0Q7	Ptges3	Prostaglandin E synthase 3
O89079	Cope	Coatomer subunit epsilon
Q63850	Nup62	Nuclear pore glycoprotein p62
Q922K7	Nop2	Probable 28S rRNA
P11352	Gpx1	Glutathione peroxidase 1
Q6PB51	Ccdc117	Coiled-coil domain-containing protein 117
Q9JKV1	Adrm1	Proteasomal ubiquitin receptor ADRM1
P63276	Rps17	40S ribosomal protein S17
P19157	Gstp1	Glutathione S-transferase P 1
Q3UJU9	Rmdn3	Regulator of microtubule dynamics protein 3
O88643	Pak1	Serine/threonine-protein kinase PAK 1
Q6PEE3	Rrm2b	Ribonucleoside-diphosphate reductase subunit M2 B
Q9QYJ3	Dnajb1	DnaJ homolog subfamily B member 1
P12658	Calb1	Calbindin
P47809	Map2k4	Dual specificity mitogen-activated protein kinase kinase 4
P63325	Rps10	40S ribosomal protein S10
O09061	Psmb1	Proteasome subunit beta type-1
Q9DC29	Abcb6	ATP-binding cassette sub-family B member 6, mitochondrial
Q07813	Bax	Apoptosis regulator BAX
Q9DCT2	Ndufs3	NADH dehydrogenase [ubiquinone] iron-sulfur protein 3, mitochondrial
P35821	Ptpn1	Tyrosine-protein phosphatase non-receptor type 1
Q9R1P3	Psmb2	Proteasome subunit beta type-2
Q9R1Q9	Atp6ap1	V-type proton ATPase subunit S1
P99026	Psmb4	Proteasome subunit beta type-4
Q91Z53	Grhpr	Glyoxylate reductase/hydroxypyruvate reductase
P08228	Sod1	Superoxide dismutase [Cu-Zn]
Q9D1C1	Ube2c	Ubiquitin-conjugating enzyme E2 C
Q9D8B3	Chmp4b	Charged multivesicular body protein 4b
Q8R2E9	Ero1b	ERO1-like protein beta
Q8C570	Rae1	mRNA export factor
P51863	Atp6v0d1	V-type proton ATPase subunit d 1
Q9CQ22	Lamtor1	Ragulator complex protein LAMTOR1
P62264	Rps14	40S ribosomal protein S14
Q9CXW4	Rpl11	60S ribosomal protein L11
Q80XU3	Nucks1	Nuclear ubiquitous casein and cyclin-dependent kinase substrate 1
Q9WUD1	Stub1	STIP1 homology and U box-containing protein 1
Q61191	Hcfc1	Host cell factor 1
P35276	Rab3d	Ras-related protein Rab-3D
Q9QUI0	Rhoa	Transforming protein RhoA
Q9CS42	Prps2	Ribose-phosphate pyrophosphokinase 2
Q02248	Ctnnb1	Catenin beta-1
P61620	Sec61a1	Protein transport protein Sec61 subunit alpha isoform 1
O55022	Pgrmc1	Membrane-associated progesterone receptor component 1
O70492	Snx3	Sorting nexin-3
P31938	Map2k1	Dual specificity mitogen-activated protein kinase kinase 1
Q9CX86	Hnrnpa0	Heterogeneous nuclear ribonucleoprotein A0
Q9D880	Timm50	Mitochondrial import inner membrane translocase subunit TIM50
Q9DCM0	Ethe1	Persulfide dioxygenase ETHE1, mitochondrial
Q99JX7	Nxf1	Nuclear RNA export factor 1
O08997	Atox1	Copper transport protein ATOX1
P50544	Acadvl	Very long-chain specific acyl-CoA dehydrogenase, mitochondrial
O70591	Pfdn2	Prefoldin subunit 2
Q9CQH3	Ndufb5	NADH dehydrogenase [ubiquinone] 1 beta subcomplex subunit 5, mitochondrial
P70195	Psmb7	Proteasome subunit beta type-7
Q9QZE7	Tsnax	Translin-associated protein X
P61924	Copz1	Coatomer subunit zeta-1
Q8R3C0	Mcmbp	Mini-chromosome maintenance complex-binding protein
Q8CGZ0	Cherp	Calcium homeostasis endoplasmic reticulum protein
P17809	Slc2a1	Solute carrier family 2, facilitated glucose transporter member 1
Q8VE47	Uba5	Ubiquitin-like modifier-activating enzyme 5
Q60876	Eif4ebp1	Eukaryotic translation initiation factor 4E-binding protein 1
Q64378	Fkbp5	Peptidyl-prolyl cis-trans isomerase FKBP5
Q9JLV5	Cul3	Cullin-3
P21126	Ubl4a	Ubiquitin-like protein 4A
Q05D44	Eif5b	Eukaryotic translation initiation factor 5B
P29387	Gnb4	Guanine nucleotide-binding protein subunit beta-4
Q63932	Map2k2	Dual specificity mitogen-activated protein kinase kinase 2
Q3TJZ6	Fam98a	Protein FAM98A
Q920A5	Scpep1	Retinoid-inducible serine carboxypeptidase
O09005	Degs1	Sphingolipid delta
Q62074	Prkci	Protein kinase C iota type
Q9JJ80	Rpf2	Ribosome production factor 2 homolog
P14094	Atp1b1	Sodium/potassium-transporting ATPase subunit beta-1
P12815	Pdcd6	Programmed cell death protein 6
Q8C4J7	Tbl3	Transducin beta-like protein 3
Q91WS0	Cisd1	CDGSH iron-sulfur domain-containing protein 1
P83887	Tubg1	Tubulin gamma-1 chain
Q9CQ71	Rpa3	Replication protein A 14 kDa subunit
O35604	Npc1	NPC intracellular cholesterol transporter 1
P62075	Timm13	Mitochondrial import inner membrane translocase subunit Tim13
Q9CVD2	Atxn3	Ataxin-3
Q8R574	Prpsap2	Phosphoribosyl pyrophosphate synthase-associated protein 2
Q8BFP9	Pdk1	[Pyruvate dehydrogenase
P11404	Fabp3	Fatty acid-binding protein, heart
Q9JIY5	Htra2	Serine protease HTRA2, mitochondrial
P28667	Marcksl1	MARCKS-related protein
P70677	Casp3	Caspase-3
Q99KD5	Unc45a	Protein unc-45 homolog A
P52431	Pold1	DNA polymerase delta catalytic subunit
P09803	Cdh1	Cadherin-1
Q8R0X7	Sgpl1	Sphingosine-1-phosphate lyase 1
Q61164	Ctcf	Transcriptional repressor CTCF
Q9Z1B5	Mad2l1	Mitotic spindle assembly checkpoint protein MAD2A
Q80UW8	Polr2e	DNA-directed RNA polymerases I, II, and III subunit RPABC1
Q8BH24	Tm9sf4	Transmembrane 9 superfamily member 4
Q80TP3	Ubr5	E3 ubiquitin-protein ligase UBR5
O35343	Kpna4	Importin subunit alpha-3
Q2NL51	Gsk3a	Glycogen synthase kinase-3 alpha
Q9CWS0	Ddah1	N
Q9QY76	Vapb	Vesicle-associated membrane protein-associated protein B
Q99LM2	Cdk5rap3	CDK5 regulatory subunit-associated protein 3
O54774	Ap3d1	AP-3 complex subunit delta-1
Q9WTL7	Lypla2	Acyl-protein thioesterase 2
P97370	Atp1b3	Sodium/potassium-transporting ATPase subunit beta-3
P63166	Sumo1	Small ubiquitin-related modifier 1
P97493	Txn2	Thioredoxin, mitochondrial
P52503	Ndufs6	NADH dehydrogenase [ubiquinone] iron-sulfur protein 6, mitochondrial
Q9Z321	Top3b	DNA topoisomerase 3-beta-1
P14901	Hmox1	Heme oxygenase 1
Q9CPX6	Atg3	Ubiquitin-like-conjugating enzyme ATG3
Q9CQS8	Sec61b	Protein transport protein Sec61 subunit beta
Q9CR51	Atp6v1g1	V-type proton ATPase subunit G 1
Q9CQW9	Ifitm3	Interferon-induced transmembrane protein 3
Q9JLQ0	Cd2ap	CD2-associated protein
Q80YD1	Supv3l1	ATP-dependent RNA helicase SUPV3L1, mitochondrial
Q99KN2	Ciao1	Probable cytosolic iron-sulfur protein assembly protein CIAO1
Q8K212	Pacs1	Phosphofurin acidic cluster sorting protein 1
O88531	Ppt1	Palmitoyl-protein thioesterase 1
P58854	Tubgcp3	Gamma-tubulin complex component 3
Q9CQ48	Nudcd2	NudC domain-containing protein 2
P07356	Anxa2	Annexin A2
Q9Z2E9	Bscl2	Seipin
P05480	Src	Neuronal proto-oncogene tyrosine-protein kinase Src
Q61176	Arg1	Arginase-1
O54950	Prkag1	5'-AMP-activated protein kinase subunit gamma-1
P37242	Thrb	Thyroid hormone receptor beta
Q7TQ62	Podn	Podocan
Q8R139	Slc29a4	Equilibrative nucleoside transporter 4
Q61696	Hspa1a	Heat shock 70 kDa protein 1A
P53566	Cebpa	CCAAT/enhancer-binding protein alpha
Q9R0B9	Plod2	Procollagen-lysine,2-oxoglutarate 5-dioxygenase 2
Q04859	Mak	Serine/threonine-protein kinase MAK
P51830	Adcy9	Adenylate cyclase type 9
Q9JLL0	Crim1	Cysteine-rich motor neuron 1 protein
Q61941	Nnt	NAD
G5E8K5	Ank3	Ankyrin-3
Q8BKD6	Rnf144b	E3 ubiquitin-protein ligase RNF144B
Q9Z0Z4	Heph	Hephaestin
Q60751	Igf1r	Insulin-like growth factor 1 receptor
Q9EQN9	Slc19a2	Thiamine transporter 1
Q8VE43	Metrnl	Meteorin-like protein
O35219	Kcnh2	Potassium voltage-gated channel subfamily H member 2
Q9WVS8	Mapk7	Mitogen-activated protein kinase 7
Q9R0E1	Plod3	Multifunctional procollagen lysine hydroxylase and glycosyltransferase LH3 [Includes: Procollagen-lysine,2-oxoglutarate 5-dioxygenase 3
D3Z7P3	Gls	Glutaminase kidney isoform, mitochondrial
Q04997	Inha	Inhibin alpha chain
P97792	Cxadr	Coxsackievirus and adenovirus receptor homolog
P19091	Ar	Androgen receptor
P43406	Itgav	Integrin alpha-V
Q9CYH6	Rrs1	Ribosome biogenesis regulatory protein homolog
Q8BHD7	Ptbp3	Polypyrimidine tract-binding protein 3
Q6VVW5	Npr2	Atrial natriuretic peptide receptor 2
P31324	Prkar2b	cAMP-dependent protein kinase type II-beta regulatory subunit
Q9Z0Z3	Skp2	S-phase kinase-associated protein 2
Q9R1E0	Foxo1	Forkhead box protein O1
Q6ZPY2	Smg5	Protein SMG5
P39061	Col18a1	Collagen alpha-1
O88939	Zbtb7a	Zinc finger and BTB domain-containing protein 7A
Q64261	Cdk6	Cyclin-dependent kinase 6
Q8C078	Camkk2	Calcium/calmodulin-dependent protein kinase kinase 2
P56485	Ackr3	Atypical chemokine receptor 3
Q91WJ8	Fubp1	Far upstream element-binding protein 1
Q8BUY8	Gprasp2	G-protein coupled receptor-associated sorting protein 2
Q01147	Creb1	Cyclic AMP-responsive element-binding protein 1
Q5SUQ9	Ctc1	CST complex subunit CTC1
P97494	Gclc	Glutamate--cysteine ligase catalytic subunit
P68254	Ywhaq	14-3-3 protein theta
Q8CG46	Smc5	Structural maintenance of chromosomes protein 5
Q9CUS9	Sppl3	Signal peptide peptidase-like 3
Q9QZQ8	Macroh2a1	Core histone macro-H2A.1
Q9CQY5	Magt1	Magnesium transporter protein 1
Q9QYH6	Maged1	Melanoma-associated antigen D1
Q99J56	Derl1	Derlin-1
Q66JT1	Lrrc8e	Volume-regulated anion channel subunit LRRC8E
Q9DAS9	Gng12	Guanine nucleotide-binding protein G
Q9CRC0	Vkorc1	Vitamin K epoxide reductase complex subunit 1
Q63844	Mapk3	Mitogen-activated protein kinase 3
Q06180	Ptpn2	Tyrosine-protein phosphatase non-receptor type 2
Q62120	Jak2	Tyrosine-protein kinase JAK2
Q99KJ0	Ubxn2a	UBX domain-containing protein 2A
Q921D4	Med6	Mediator of RNA polymerase II transcription subunit 6
Q07076	Anxa7	Annexin A7
Q3UMR5	Mcu	Calcium uniporter protein, mitochondrial
Q8C5N5	Pdcd2l	Programmed cell death protein 2-like
Q9CWR2	Smyd3	Histone-lysine N-methyltransferase SMYD3
Q8C1Z7	Bbs4	Bardet-Biedl syndrome 4 protein homolog
O70201	Birc5	Baculoviral IAP repeat-containing protein 5
Q8BWG9	Orai1	Calcium release-activated calcium channel protein 1
P48026	Sat1	Diamine acetyltransferase 1
P63216	Gng3	Guanine nucleotide-binding protein G
P27090	Tgfb2	Transforming growth factor beta-2 proprotein [Cleaved into: Latency-associated peptide
Q91VT1	Nsmce2	E3 SUMO-protein ligase NSE2
Q9WVS4	Mok	MAPK/MAK/MRK overlapping kinase
P50295	Nat2	Arylamine N-acetyltransferase 2
Q9JJ48	Zc3h8	Zinc finger CCCH domain-containing protein 8
P10168	Il7	Interleukin-7
P84309	Adcy5	Adenylate cyclase type 5
Q08857	Cd36	Platelet glycoprotein 4
Q8BFQ3	Gpr68	Ovarian cancer G-protein coupled receptor 1
P51448	Rora	Nuclear receptor ROR-alpha
Q5NCE8	Mrs2	Magnesium transporter MRS2 homolog, mitochondrial
Q9JLY7	Dusp14	Dual specificity protein phosphatase 14
Q8JZR6	Slc4a8	Electroneutral sodium bicarbonate exchanger 1
Q8QZZ8	Rab38	Ras-related protein Rab-38
Q8BVN9	Mael	Protein maelstrom homolog
Q64343	Abcg1	ATP-binding cassette sub-family G member 1
Q8CFI0	Nedd4l	E3 ubiquitin-protein ligase NEDD4-like
Q9CPU9	Slc31a2	Probable low affinity copper uptake protein 2
Q3TWN3	Cnnm2	Metal transporter CNNM2
Q9DBG1	Cyp27a1	Sterol 26-hydroxylase, mitochondrial
Q8CC27	Cacnb2	Voltage-dependent L-type calcium channel subunit beta-2
P00536	Mos	Proto-oncogene serine/threonine-protein kinase mos
O09102	Gcm2	Chorion-specific transcription factor GCMb
Q05117	Acp5	Tartrate-resistant acid phosphatase type 5
Q8JZX3	Poc1a	POC1 centriolar protein homolog A
P35639	Ddit3	DNA damage-inducible transcript 3 protein
P39655	Alox12	Polyunsaturated fatty acid lipoxygenase ALOX12
Q3UV55	Nr1d1	Nuclear receptor subfamily 1 group D member 1
P58390	Kcnn2	Small conductance calcium-activated potassium channel protein 2
Q9CXD9	Lrrc17	Leucine-rich repeat-containing protein 17
Q9WTX4	Nrg4	Pro-neuregulin-4, membrane-bound isoform
Q5ND04	Hsf5	Heat shock factor protein 5
O88741	Gdap1	Ganglioside-induced differentiation-associated protein 1
Q8BYK4	Rdh12	Retinol dehydrogenase 12
Q8CCS2	Fam155a	Transmembrane protein FAM155A
Q9JJP2	Tp73	Tumor protein p73
O54908	Dkk1	Dickkopf-related protein 1
O09030	Il13ra1	Interleukin-13 receptor subunit alpha-1
Q91X44	Gckr	Glucokinase regulatory protein
P80560	Ptprn2	Receptor-type tyrosine-protein phosphatase N2
P29352	Ptpn22	Tyrosine-protein phosphatase non-receptor type 22
Q9ES90	Gpr35	G-protein coupled receptor 35
Q04887	Sox9	Transcription factor SOX-9
P63213	Gng2	Guanine nucleotide-binding protein G
Q6P902	Txndc2	Thioredoxin domain-containing protein 2
P23440	Pde6b	Rod cGMP-specific 3',5'-cyclic phosphodiesterase subunit beta
Q8BWF2	Gimap5	GTPase IMAP family member 5
Q8K4S1	Plce1	1-phosphatidylinositol 4,5-bisphosphate phosphodiesterase epsilon-1
A2AQW0	Map3k15	Mitogen-activated protein kinase kinase kinase 15
P50153	Gng4	Guanine nucleotide-binding protein G
P01590	Il2ra	Interleukin-2 receptor subunit alpha
P04756	Chrna1	Acetylcholine receptor subunit alpha
Q5FW52	Mlip	Muscular LMNA-interacting protein
Q9WUP1	Ramp3	Receptor activity-modifying protein 3
P21440	Abcb4	Phosphatidylcholine translocator ABCB4
Q6V595	Klhl6	Kelch-like protein 6
Q3USB7	Plcl1	Inactive phospholipase C-like protein 1
Q9QUK6	Tlr4	Toll-like receptor 4
Q8K1X4	Nckap1l	Nck-associated protein 1-like
P48356	Lepr	Leptin receptor
Q64444	Ca4	Carbonic anhydrase 4
P41539	Tac1	Protachykinin-1
Q61539	Esrrb	Steroid hormone receptor ERR2
Q60636	Prdm1	PR domain zinc finger protein 1
Q3LAC4	Prex2	Phosphatidylinositol 3,4,5-trisphosphate-dependent Rac exchanger 2 protein
O54885	Tyrobp	TYRO protein tyrosine kinase-binding protein
Q6PIC6	Atp1a3	Sodium/potassium-transporting ATPase subunit alpha-3
O88410	Cxcr3	C-X-C chemokine receptor type 3
O54915	Nr1i2	Nuclear receptor subfamily 1 group I member 2
Q64237	Dbh	Dopamine beta-hydroxylase
P27512	Cd40	Tumor necrosis factor receptor superfamily member 5
O55038	Cxcl13	C-X-C motif chemokine 13
Q03717	Kcnb1	Potassium voltage-gated channel subfamily B member 1
P62761	Vsnl1	Visinin-like protein 1
P55014	Slc12a1	Solute carrier family 12 member 1
P10855	Ccl3	C-C motif chemokine 3
Q8R100	Calhm5	Calcium homeostasis modulator protein 5
Q05769	Ptgs2	Prostaglandin G/H synthase 2
Q8K3W2	Lrrc10	Leucine-rich repeat-containing protein 10
Q61038	Gpr65	Psychosine receptor
P25918	Cd19	B-lymphocyte antigen CD19
P55095	Gcg	Glucagon [Cleaved into: Glicentin; Glicentin-related polypeptide
P06800	Ptprc	Receptor-type tyrosine-protein phosphatase C
P06879	Prl	Prolactin
Q91WD9	Scgn	Secretagogin
Q9Z121	Ccl8	C-C motif chemokine 8
Q8R4X1	Acer1	Alkaline ceramidase 1
Q9D2Q8	S100a14	Protein S100-A14
Q9QWK4	Cd5l	CD5 antigen-like
P09793	Ctla4	Cytotoxic T-lymphocyte protein 4

## Sheet: Age-dysregulated cumulus IDs
Proteins dysregulated in aged cumulus cells
UniProt accessions	Gene ID	Protein name
P20444	Prkca	Protein kinase C alpha type
Q8VD00	Tmem97	Sigma intracellular receptor 2
Q62351	Tfrc	Transferrin receptor protein 1
Q80X50	Ubap2l	Ubiquitin-associated protein 2-like
O54943	Per2	Period circadian protein homolog 2
P97414	Kcnq1	Potassium voltage-gated channel subfamily KQT member 1
Q8CGY8	Ogt	UDP-N-acetylglucosamine--peptide N-acetylglucosaminyltransferase 110 kDa subunit
Q9Z0Z7	Klf5	Krueppel-like factor 5
O35598	Adam10	Disintegrin and metalloproteinase domain-containing protein 10
Q9D1X0	Nol3	Nucleolar protein 3
Q99PT1	Arhgdia	Rho GDP-dissociation inhibitor 1
O08788	Dctn1	Dynactin subunit 1
Q62074	Prkci	Protein kinase C iota type
P49443	Ppm1a	Protein phosphatase 1A
P56959	Fus	RNA-binding protein FUS
Q9CYC6	Dcp2	m7GpppN-mRNA hydrolase
P61961	Ufm1	Ubiquitin-fold modifier 1
Q3TWW8	Srsf6	Serine/arginine-rich splicing factor 6
Q9WVA4	Tagln2	Transgelin-2
Q8CGT6	Piwil4	Piwi-like protein 4
O88393	Tgfbr3	Transforming growth factor beta receptor type 3
P55096	Abcd3	ATP-binding cassette sub-family D member 3
O55022	Pgrmc1	Membrane-associated progesterone receptor component 1
P26645	Marcks	Myristoylated alanine-rich C-kinase substrate
Q60722	Tcf4	Transcription factor 4
P42859	Htt	Huntingtin
Q80VQ1	Lrrc1	Leucine-rich repeat-containing protein 1
G5E829	Atp2b1	Plasma membrane calcium-transporting ATPase 1
P34928	Apoc1	Apolipoprotein C-I
Q62433	Ndrg1	Protein NDRG1
P97287	Mcl1	Induced myeloid leukemia cell differentiation protein Mcl-1 homolog
P97875	Jdp2	Jun dimerization protein 2
O08586	Pten	Phosphatidylinositol 3,4,5-trisphosphate 3-phosphatase and dual-specificity protein phosphatase PTEN
Q3U1N2	Srebf2	Sterol regulatory element-binding protein 2
O55222	Ilk	Integrin-linked protein kinase
Q9QUI0	Rhoa	Transforming protein RhoA
P57776	Eef1d	Elongation factor 1-delta
O88693	Ugcg	Ceramide glucosyltransferase
Q9QXP7	C1qtnf1	Complement C1q tumor necrosis factor-related protein 1
O54826	Mllt10	Protein AF-10
Q9Z2Y3	Homer1	Homer protein homolog 1
Q91VR7	Map1lc3a	Microtubule-associated proteins 1A/1B light chain 3A
Q69ZC8	Gpalpp1	GPALPP motifs-containing protein 1
Q9CZX0	Elp3	Elongator complex protein 3
P27601	Gna13	Guanine nucleotide-binding protein subunit alpha-13
Q60932	Vdac1	Voltage-dependent anion-selective channel protein 1
Q3USB7	Plcl1	Inactive phospholipase C-like protein 1
P97792	Cxadr	Coxsackievirus and adenovirus receptor homolog
Q4VGL6	Rc3h1	Roquin-1
P00920	Ca2	Carbonic anhydrase 2
P07901	Hsp90aa1	Heat shock protein HSP 90-alpha
Q6PHU5	Sort1	Sortilin
Q9WTP6	Ak2	Adenylate kinase 2, mitochondrial
P97447	Fhl1	Four and a half LIM domains protein 1
P97313	Prkdc	DNA-dependent protein kinase catalytic subunit
Q9R0M5	Tpk1	Thiamin pyrophosphokinase 1
Q9JI11	Stk4	Serine/threonine-protein kinase 4
Q3UNX5	Acsm3	Acyl-coenzyme A synthetase ACSM3, mitochondrial
P47811	Mapk14	Mitogen-activated protein kinase 14
P19091	Ar	Androgen receptor
Q9D1C1	Ube2c	Ubiquitin-conjugating enzyme E2 C
Q61316	Hspa4	Heat shock 70 kDa protein 4
Q80VW5	Whrn	Whirlin
P41233	Abca1	Phospholipid-transporting ATPase ABCA1
Q9EQN9	Slc19a2	Thiamine transporter 1
Q02053	Uba1	Ubiquitin-like modifier-activating enzyme 1
P15626	Gstm2	Glutathione S-transferase Mu 2
P29387	Gnb4	Guanine nucleotide-binding protein subunit beta-4
Q6PR54	Rif1	Telomere-associated protein RIF1
Q9JI10	Stk3	Serine/threonine-protein kinase 3
Q4QQM5	Miga1	Mitoguardin 1
O35732	Cflar	CASP8 and FADD-like apoptosis regulator
Q02819	Nucb1	Nucleobindin-1
Q8BYY4	Ttc39b	Tetratricopeptide repeat protein 39B
P28649	Cyp19a1	Aromatase
Q0VBL3	Rbm15	RNA-binding protein 15
Q91WJ8	Fubp1	Far upstream element-binding protein 1
Q9WTK7	Stk11	Serine/threonine-protein kinase STK11
Q3TNL8	Itprip	Inositol 1,4,5-trisphosphate receptor-interacting protein
Q80SY3	Atp6v0d2	V-type proton ATPase subunit d 2
P48356	Lepr	Leptin receptor
Q8R0W6	Ndfip1	NEDD4 family-interacting protein 1
P39876	Timp3	Metalloproteinase inhibitor 3
Q99P72	Rtn4	Reticulon-4
P18406	Ccn1	CCN family member 1
Q641K5	Nuak1	NUAK family SNF1-like kinase 1
P35235	Ptpn11	Tyrosine-protein phosphatase non-receptor type 11
P51906	Slc1a1	Excitatory amino acid transporter 3
P56695	Wfs1	Wolframin
O88452	Stc2	Stanniocalcin-2
O35608	Angpt2	Angiopoietin-2
Q61146	Ocln	Occludin
Q9WUR9	Ak4	Adenylate kinase 4, mitochondrial
Q04998	Inhba	Inhibin beta A chain
Q9QYC0	Add1	Alpha-adducin
P52480	Pkm	Pyruvate kinase PKM
O88342	Wdr1	WD repeat-containing protein 1
Q91WE2	Psme3ip1	PSME3-interacting protein
Q8C761	Wdr60	WD repeat-containing protein 60
P21956	Mfge8	Lactadherin
Q8CG46	Smc5	Structural maintenance of chromosomes protein 5
Q60876	Eif4ebp1	Eukaryotic translation initiation factor 4E-binding protein 1
Q9EPK5	Wwtr1	WW domain-containing transcription regulator protein 1
P10107	Anxa1	Annexin A1
P70365	Ncoa1	Nuclear receptor coactivator 1
P34152	Ptk2	Focal adhesion kinase 1
P53568	Cebpg	CCAAT/enhancer-binding protein gamma
P08113	Hsp90b1	Endoplasmin
P43117	Ptgfr	Prostaglandin F2-alpha receptor
Q6V595	Klhl6	Kelch-like protein 6
Q8BZN6	Dock10	Dedicator of cytokinesis protein 10
P08226	Apoe	Apolipoprotein E
P41183	Bcl6	B-cell lymphoma 6 protein homolog
Q9Z2B5	Eif2ak3	Eukaryotic translation initiation factor 2-alpha kinase 3
P23298	Prkch	Protein kinase C eta type
Q62348	Tsn	Translin
Q8BGI3	Insig1	Insulin-induced gene 1 protein
O54774	Ap3d1	AP-3 complex subunit delta-1
Q91XA8	Klhdc8a	Kelch domain-containing protein 8A
P68181	Prkacb	cAMP-dependent protein kinase catalytic subunit beta
P97494	Gclc	Glutamate--cysteine ligase catalytic subunit
Q9Z1P8	Angptl4	Angiopoietin-related protein 4
P62962	Pfn1	Profilin-1
Q9D8N2	Dennd10	DENN domain-containing protein 10
Q60989	Xiap	E3 ubiquitin-protein ligase XIAP
F6VAN0	Atf6	Cyclic AMP-dependent transcription factor ATF-6 alpha
P62259	Ywhae	14-3-3 protein epsilon
Q06180	Ptpn2	Tyrosine-protein phosphatase non-receptor type 2
Q3UCQ1	Foxk2	Forkhead box protein K2
Q9CWR7	Steap1	Metalloreductase STEAP1
Q8K1Y2	Prkd3	Serine/threonine-protein kinase D3
B2RXV4	Flvcr1	Feline leukemia virus subgroup C receptor-related protein 1
P15655	Fgf2	Fibroblast growth factor 2
P10605	Ctsb	Cathepsin B
P48410	Abcd1	ATP-binding cassette sub-family D member 1
Q9Z0G9	Cldn3	Claudin-3
P46638	Rab11b	Ras-related protein Rab-11B
Q61598	Gdi2	Rab GDP dissociation inhibitor beta
P26450	Pik3r1	Phosphatidylinositol 3-kinase regulatory subunit alpha
P17182	Eno1	Alpha-enolase
P03958	Ada	Adenosine deaminase
Q8BG60	Txnip	Thioredoxin-interacting protein
Q60751	Igf1r	Insulin-like growth factor 1 receptor
Q5I1X5	Ppp1r13l	RelA-associated inhibitor
Q60710	Samhd1	Deoxynucleoside triphosphate triphosphohydrolase SAMHD1
Q62388	Atm	Serine-protein kinase ATM
P97807	Fh	Fumarate hydratase, mitochondrial
O89079	Cope	Coatomer subunit epsilon
Q7TPR4	Actn1	Alpha-actinin-1
Q99K48	Nono	Non-POU domain-containing octamer-binding protein
D3Z7P3	Gls	Glutaminase kidney isoform, mitochondrial
Q9ESZ8	Gtf2i	General transcription factor II-I
O35668	Hap1	Huntingtin-associated protein 1
P99026	Psmb4	Proteasome subunit beta type-4
Q924A0	Tcf7l2	Transcription factor 7-like 2
Q3V1N1	Mfhas1	Malignant fibrous histiocytoma-amplified sequence 1 homolog
P63085	Mapk1	Mitogen-activated protein kinase 1
P28654	Dcn	Decorin
Q00623	Apoa1	Apolipoprotein A-I
Q04447	Ckb	Creatine kinase B-type
Q60673	Ptprn	Receptor-type tyrosine-protein phosphatase-like N
P97784	Cry1	Cryptochrome-1
Q8BG87	Tet3	Methylcytosine dioxygenase TET3
Q8BH04	Pck2	Phosphoenolpyruvate carboxykinase [GTP], mitochondrial
Q9DAS9	Gng12	Guanine nucleotide-binding protein G
Q8R1X6	Spart	Spartin
Q9ERH8	Slc28a3	Solute carrier family 28 member 3
Q6PF93	Pik3c3	Phosphatidylinositol 3-kinase catalytic subunit type 3
Q63932	Map2k2	Dual specificity mitogen-activated protein kinase kinase 2
O54784	Dapk3	Death-associated protein kinase 3
Q921D4	Med6	Mediator of RNA polymerase II transcription subunit 6
Q8VIJ6	Sfpq	Splicing factor, proline- and glutamine-rich
Q60864	Stip1	Stress-induced-phosphoprotein 1
Q62371	Ddr2	Discoidin domain-containing receptor 2
Q61171	Prdx2	Peroxiredoxin-2
Q04997	Inha	Inhibin alpha chain
P11499	Hsp90ab1	Heat shock protein HSP 90-beta
P14602	Hspb1	Heat shock protein beta-1
P49817	Cav1	Caveolin-1
Q8VCQ6	Sgms1	Phosphatidylcholine:ceramide cholinephosphotransferase 1
Q9WTR6	Slc7a11	Cystine/glutamate transporter
O35963	Rab33b	Ras-related protein Rab-33B
O35343	Kpna4	Importin subunit alpha-3
P0C090	Rc3h2	Roquin-2
Q8VBV4	Fbxw7	F-box/WD repeat-containing protein 7
Q6PNC0	Dmxl1	DmX-like protein 1
P51448	Rora	Nuclear receptor ROR-alpha
P70312	Has2	Hyaluronan synthase 2
P60843	Eif4a1	Eukaryotic initiation factor 4A-I
Q8VHQ2	Socs7	Suppressor of cytokine signaling 7
Q8BL66	Eea1	Early endosome antigen 1
O35235	Tnfsf11	Tumor necrosis factor ligand superfamily member 11
Q9WVH4	Foxo3	Forkhead box protein O3
Q6PAR0	Klhdc10	Kelch domain-containing protein 10
P50516	Atp6v1a	V-type proton ATPase catalytic subunit A
Q02248	Ctnnb1	Catenin beta-1
Q8VEB1	Grk5	G protein-coupled receptor kinase 5
P35951	Ldlr	Low-density lipoprotein receptor
Q8CI61	Bag4	BAG family molecular chaperone regulator 4
O54732	Mmp15	Matrix metalloproteinase-15
Q69ZM6	Stk36	Serine/threonine-protein kinase 36
P63101	Ywhaz	14-3-3 protein zeta/delta
P14211	Calr	Calreticulin
Q60520	Sin3a	Paired amphipathic helix protein Sin3a
Q711T7	Nadsyn1	Glutamine-dependent NAD
Q61527	Erbb4	Receptor tyrosine-protein kinase erbB-4
Q9JKF1	Iqgap1	Ras GTPase-activating-like protein IQGAP1
Q8BFP9	Pdk1	[Pyruvate dehydrogenase
Q60737	Csnk2a1	Casein kinase II subunit alpha
Q64378	Fkbp5	Peptidyl-prolyl cis-trans isomerase FKBP5
Q8BH75	Rnf41	E3 ubiquitin-protein ligase NRDP1
Q9Z2V4	Pck1	Phosphoenolpyruvate carboxykinase, cytosolic [GTP]
O35887	Calu	Calumenin
P17809	Slc2a1	Solute carrier family 2, facilitated glucose transporter member 1
Q8VCL2	Sco2	Protein SCO2 homolog, mitochondrial
P16546	Sptan1	Spectrin alpha chain, non-erythrocytic 1
Q9D1P4	Chordc1	Cysteine and histidine-rich domain-containing protein 1
O54984	Get3	ATPase GET3
Q8C145	Slc39a6	Zinc transporter ZIP6
Q3TZZ7	Esyt2	Extended synaptotagmin-2
Q08331	Calb2	Calretinin
Q8K3G9	Appl2	DCC-interacting protein 13-beta
P58871	Tnks1bp1	182 kDa tankyrase-1-binding protein
Q01147	Creb1	Cyclic AMP-responsive element-binding protein 1
O08600	Endog	Endonuclease G, mitochondrial
O08539	Bin1	Myc box-dependent-interacting protein 1
Q8R3B1	Plcd1	1-phosphatidylinositol 4,5-bisphosphate phosphodiesterase delta-1
Q00731	Vegfa	Vascular endothelial growth factor A
Q61753	Phgdh	D-3-phosphoglycerate dehydrogenase
Q91X78	Erlin1	Erlin-1
Q6NZM9	Hdac4	Histone deacetylase 4
Q00547	Hmmr	Hyaluronan mediated motility receptor
Q6P5F9	Xpo1	Exportin-1
P23804	Mdm2	E3 ubiquitin-protein ligase Mdm2
Q9CVD2	Atxn3	Ataxin-3
F8VPQ2	Arid4a	AT-rich interactive domain-containing protein 4A
P15864	H1-2	Histone H1.2
Q9JJX6	P2rx4	P2X purinoceptor 4
Q99KX1	Mlf2	Myeloid leukemia factor 2
Q7M6Y3	Picalm	Phosphatidylinositol-binding clathrin assembly protein
P22339	Gadd45b	Growth arrest and DNA damage-inducible protein GADD45 beta
P63037	Dnaja1	DnaJ homolog subfamily A member 1
P39688	Fyn	Tyrosine-protein kinase Fyn
Q68ED3	Tent4b	Terminal nucleotidyltransferase 4B
P49919	Cdkn1c	Cyclin-dependent kinase inhibitor 1C
P49769	Psen1	Presenilin-1
Q8CFN5	Mef2c	Myocyte-specific enhancer factor 2C
Q9DCD0	Pgd	6-phosphogluconate dehydrogenase, decarboxylating
Q9D164	Fxyd6	FXYD domain-containing ion transport regulator 6
P61205	Arf3	ADP-ribosylation factor 3
Q61081	Cdc37	Hsp90 co-chaperone Cdc37
Q05769	Ptgs2	Prostaglandin G/H synthase 2
O88643	Pak1	Serine/threonine-protein kinase PAK 1
Q9WV30	Nfat5	Nuclear factor of activated T-cells 5
Q80YX1	Tnc	Tenascin
P07903	Ercc1	DNA excision repair protein ERCC-1
Q05D44	Eif5b	Eukaryotic translation initiation factor 5B
Q5NCY0	Kdm6b	Lysine-specific demethylase 6B
P80314	Cct2	T-complex protein 1 subunit beta
Q60793	Klf4	Krueppel-like factor 4
Q64518	Atp2a3	Sarcoplasmic/endoplasmic reticulum calcium ATPase 3
P01108	Myc	Myc proto-oncogene protein
P11881	Itpr1	Inositol 1,4,5-trisphosphate receptor type 1
Q9R0B9	Plod2	Procollagen-lysine,2-oxoglutarate 5-dioxygenase 2
Q9JIP4	Panx1	Pannexin-1
Q8K2C9	Hacd3	Very-long-chain
Q6PDK2	Kmt2d	Histone-lysine N-methyltransferase 2D
Q99J95	Cdk9	Cyclin-dependent kinase 9
Q8BGE6	Atg4b	Cysteine protease ATG4B
P24807	Cd24	Signal transducer CD24
Q60674	Nr1d2	Nuclear receptor subfamily 1 group D member 2
Q922J9	Far1	Fatty acyl-CoA reductase 1
P45448	Nr5a2	Nuclear receptor subfamily 5 group A member 2
Q6Q477	Atp2b4	Plasma membrane calcium-transporting ATPase 4
Q62059	Vcan	Versican core protein
P97393	Arhgap5	Rho GTPase-activating protein 5
P17879	Hspa1b	Heat shock 70 kDa protein 1B
Q61696	Hspa1a	Heat shock 70 kDa protein 1A
P04202	Tgfb1	Transforming growth factor beta-1 proprotein [Cleaved into: Latency-associated peptide
Q9CZ13	Uqcrc1	Cytochrome b-c1 complex subunit 1, mitochondrial
Q8BWY3	Etf1	Eukaryotic peptide chain release factor subunit 1
Q3ULJ0	Gpd1l	Glycerol-3-phosphate dehydrogenase 1-like protein
Q921J2	Rheb	GTP-binding protein Rheb
P26369	U2af2	Splicing factor U2AF 65 kDa subunit
O70456	Sfn	14-3-3 protein sigma
P50247	Ahcy	Adenosylhomocysteinase
P31230	Aimp1	Aminoacyl tRNA synthase complex-interacting multifunctional protein 1
Q8C8R3	Ank2	Ankyrin-2
Q9CXW3	Cacybp	Calcyclin-binding protein
Q91WS0	Cisd1	CDGSH iron-sulfur domain-containing protein 1
Q9JLJ5	Elovl1	Elongation of very long chain fatty acids protein 1
Q6NZJ6	Eif4g1	Eukaryotic translation initiation factor 4 gamma 1
O08528	Hk2	Hexokinase-2
Q9Z2I0	Letm1	Mitochondrial proton/calcium exchanger protein
Q9DCL9	Paics	Multifunctional protein ADE2 [Includes: Phosphoribosylaminoimidazole-succinocarboxamide synthase
Q78ZA7	Nap1l4	Nucleosome assembly protein 1-like 4
P43883	Plin2	Perilipin-2
